# Supplementary material for: Effects of Clinical Wastewater on the Bacterial Community Structure from Sewage to the Environment
Source: Microorganisms. 2021 Mar 31;9(4):718. doi: 10.3390/microorganisms9040718 (PMC8065902; doi:10.3390/microorganisms9040718)
Supplement: Supplementary file 1 [file microorganisms-09-00718-s001.zip]

Archive with 4 entries (4 files):
- R script-final.txt
- reviewer link for SRA.docx
- Supplementary material.docx
- Supplementary material.pdf
