# Supplementary material for: Effects of Clinical Wastewater on the Bacterial Community Structure from Sewage to the Environment
Source: Microorganisms. 2021 Mar 31;9(4):718. doi: 10.3390/microorganisms9040718 (PMC8065902; doi:10.3390/microorganisms9040718)
Supplement: Supplementary file 1 [file microorganisms-09-00718-s001.zip › R script-final.txt]

### R script - microbial community analysis 

### Verburg et al. 
###Effects of clinical wastewater on the bacterial community structure along a wastewater pathway ###


################################ DADA2 error correction of quality-filtered sequences ################################ 

##Sample inference script: 
## follow script: https://benjjneb.github.io/dada2/bigdata_paired.html)

library(dada2); packageVersion("dada2")
# File parsing of raw sequence data
filtpathF <- "~/path-to-forward-reads/" # fwd reads
filtpathR <- "~/path-to-reverse-reads/" # rev reads
filtFs <- list.files(filtpathF, pattern="fastq", full.names = TRUE)
filtRs <- list.files(filtpathR, pattern="fastq", full.names = TRUE)
sample.names <- sapply(strsplit(basename(filtFs), "_"), `[`, 1) # Assumes filename = samplename_XXX.fastq.gz
sample.namesR <- sapply(strsplit(basename(filtRs), "_"), `[`, 1) # Assumes filename = samplename_XXX.fastq.gz
if(!identical(sample.names, sample.namesR)) stop("Forward and reverse files do not match.")
names(filtFs) <- sample.names
names(filtRs) <- sample.names
set.seed(100)
# Learn forward error rates
errF <- learnErrors(filtFs, nbases=1e8, multithread=FALSE, MAX_CONSIST = 20)
# Learn reverse error rates
errR <- learnErrors(filtRs, nbases=1e8, multithread=FALSE, MAX_CONSIST = 20)
# Sample inference and merger of paired-end reads
mergers <- vector("list", length(sample.names))
names(mergers) <- sample.names
for(sam in sample.names) {
  cat("Processing:", sam, "\n")
  derepF <- derepFastq(filtFs[[sam]])
  ddF <- dada(derepF, err=errF, multithread=FALSE)
  derepR <- derepFastq(filtRs[[sam]])
  ddR <- dada(derepR, err=errR, multithread=FALSE)
  merger <- mergePairs(ddF, derepF, ddR, derepR)
  mergers[[sam]] <- merger
}
rm(derepF); rm(derepR)
# Construct sequence table and remove chimeras
seqtab <- makeSequenceTable(mergers)
saveRDS(seqtab, "~/path-to-output/seqtab.rds") # CHANGE ME to where you want sequence table saved

##Chimera/Taxonomy script:
library(dada2); packageVersion("dada2")
# Remove chimeras
seqtab2 <- removeBimeraDenovo(seqtab, method="consensus", multithread=FALSE)
saveRDS(seqtab2, "~/path-to-output/seqtab.final.rds") 

seqtab.nochim <- readRDS("seqtab_final.rds")

# download SILVA training set in a folder named Training
taxa_final <- assignTaxonomy(seqtab.nochim, "~/path-to-training/silva_nr_v132_train_set.fa.gz", multithread = TRUE)
taxa_final_spec <- addSpecies(taxa_final, "~/path-to-training/silva_species_assignment_v132.fa.gz")

saveRDS(taxa_final_spec, "~/path-to-output/taxa_final.rds") 

write.table(t(seqtab.nochim), "seqtab-nochim_final_IVER.txt", sep="\t", row.names=TRUE, col.names=NA, quote=FALSE)
uniquesToFasta(seqtab.nochim, fout='rep-seqs_final_IVER.fna', ids=colnames(seqtab.nochim))


################################ Create phyloseq object ################################ 


### create phyloseq object ###

source('http://bioconductor.org/biocLite.R')
BioClite(phyloseq)
library(phyloseq)

library(Biostrings)
rep_seqs <- readDNAStringSet("~/path-to-output/rep-seqs_final_IVER.fna", format="fasta",
                             nrec=-1L, skip=0L, seek.first.rec=FALSE, use.names=TRUE)
str(rep_seqs)

# combine biom_table in txt format with taxonomic information
setdiff(rownames(taxa_final), rownames(t(seqtab_nochim_final)))
taxa_final_spec2 <- subset(taxa_final_spec, rownames(taxa_final_spec) %in% rownames(t(seqtab_nochim)))

identical(rownames(taxa_final_spec2), colnames(seqtab_nochim)) # TRUE

# write taxa table in txt
write.table(as.data.frame(taxa_final_spec2),"~/path-to-output/taxa_final_spec2.txt", sep = "\t", dec = ".")


# go to folder with seqtab-nochim.txt in command line
# Add a special header for BIOM:
echo -n "#OTU Table" | cat - seqtab-nochim.txt > biom-table.txt

# add taxonomic information as last column ('taxonomy') in format Bacteria;Proteobacteria;Alphaproteobacteria;etc
# Chance A1 cell to #OTU ID


################################ QIIME2 in command line ################################ 


## open QIIME2:
module spider QIIME
# copy desired QIIME version
module load QIIME2/2018.11

#open QIIME2
qiime 


## For the feature-table, there are two steps we have to do first:
# Add a special header for BIOM:
echo -n "#OTU Table" | cat - seqtab-nochim.txt > biom-table.txt

# add taxonomic information as last column ('taxonomy') in format Bacteria;Proteobacteria;Alphaproteobacteria;etc
# Chance A1 cell to #OTU ID

# Convert to BIOM v2.1:
biom convert -i biom-table_final_IVER_taxAdded.txt -o biom-table_final_IVER_taxAdded.biom --table-type="OTU table" --to-hdf5

# import sequences (rep seqs)
qiime tools import \
  --input-path rep-seqs_final_IVER.fna \
  --type 'FeatureData[Sequence]' \
  --output-path rep-seqs_final_IVER.qza

# Now we can import that as well:
qiime tools import \
  --input-path table.biom \
  --type 'FeatureTable[Frequency]' \
  --source-format BIOMV210Format \
  --output-path table_ASVs.qza


### Generate a tree for phylogenetic diversity analyses ###

## QIIME supports several phylogenetic diversity metrics, including Faith’s Phylogenetic Diversity and 
## weighted and unweighted UniFrac. In addition to counts of features per sample (i.e., the data in the 
## FeatureTable[Frequency] QIIME 2 artifact), these metrics require a rooted phylogenetic tree relating 
## the features to one another. This information will be stored in a Phylogeny[Rooted] QIIME 2 artifact. 
## The following steps will generate this QIIME 2 artifact.

## First, we perform a multiple sequence alignment of the sequences in our FeatureData[Sequence] to create 
## a FeatureData[AlignedSequence] QIIME 2 artifact. Here we do this with the mafft program.
# follow: https://docs.qiime2.org/2017.9/tutorials/moving-pictures/

qiime alignment mafft \
  --i-sequences rep-seqs_final_IVER.qza \
  --o-alignment aligned_rep-seqs_final_IVER.qza

## Next, we mask (or filter) the alignment to remove positions that are highly variable. These positions 
## are generally considered to add noise to a resulting phylogenetic tree.

qiime alignment mask \
  --i-alignment aligned_rep-seqs_final_IVER.qza \
  --o-masked-alignment masked-aligned_rep-seqs_final_IVER.qza

## Next, we’ll apply FastTree to generate a phylogenetic tree from the masked alignment.

qiime phylogeny fasttree \
  --i-alignment masked-aligned_rep-seqs_final_IVER.qza \
  --o-tree IVER_final_unrooted-tree.qza

## The FastTree program creates an unrooted tree, so in the final step in this section we apply midpoint 
## rooting to place the root of the tree at the midpoint of the longest tip-to-tip distance in the unrooted tree.    

qiime phylogeny midpoint-root \
  --i-tree IVER_final_unrooted-tree.qza \
  --o-rooted-tree IVER_final_rooted-tree.qza

mkdir qza_to_physeq

cp IVER_final_rooted-tree.qza ./qza_to_physeq 
cp masked-aligned_rep-seqs_final_IVER.qza ./qza_to_physeq

cd qza_to_physeq/

# export qza files
qiime tools export \
--input-path masked-aligned_rep-seqs_final_IVER.qza \
--output-path aligned-seqs

#qiime tools export \
#  --input-path table_6314A.qza \
#  --output-path exported-table

 qiime tools export \
  --input-path IVER_final_rooted-tree.qza \
  --output-path exported-tree


# Convert to BIOM v2.1:
biom convert -i biom-table_final_IVER_taxAdded.txt -o biom-table_final_IVER_taxAdded.biom --table-type="OTU table" --to-hdf5
# add new file to ~/path-to-output/


################################ Back in R -- create phyloseq object ################################ 

library(phyloseq)

# load biom formatted OTU table 
biom_tax <- import_biom("~/path-to-output/biom-table_final_IVER_taxAdded.biom", parseFunction = parse_taxonomy_default)

# load phylogenetic tree, and check whether the tree is rooted
library(ape)
tree_IVER <- read_tree("~/path-to-output/exported-tree/tree.nwk")
is.rooted(tree_IVER)

# create aspects of physeq object
mapping <- import_qiime_sample_data("~/path-to-output/sample-metadata.txt")
ASV_table <- tax_table(biom_tax)
phy_tree <- phy_tree(tree_IVER)
features <- otu_table(biom_tax)

## OTU names are still full sequences
## now change the names to ASV_### before merging objects into a single phyloseq object

# change taxa names (feature names to "ASV_#")
ASV_names_IVER <- c(sprintf("ASV_%d", 1:length(taxa_names(ASV_table))))
taxa_names(features) <- ASV_names_IVER
taxa_names(ASV_table) <- ASV_names_IVER
taxa_names(phy_tree) <- ASV_names_IVER

# is the phylogenetic tree binary?
is.binary.tree(phy_tree) # TRUE (is fine)
# FALSE

# resolve  polychotomous nodes
phy_tree_resolved <- multi2di(phy_tree)
is.binary.tree(phy_tree_resolved)
# create new phy_tree
tree2 <- phy_tree_resolved

phy_tree2 <- phy_tree(phy_tree_resolved)

# Combine mapping file, otu_table, taxonomic information, phylogenetic tree into a single phyloseq object
psdata_IVER <- merge_phyloseq(features,ASV_table,phy_tree2)

saveRDS(psdata_IVER, "phyloseq_IVER.rds")


# make dataframe where new ASV names are linked to their respective representative sequences

# to align ASV names with sequence names in tax_table
check_tax_IVER <- data.frame(tax_table(biom_tax)@.Data)
check_tax_IVER$sequence <- rownames(check_tax_IVER)

merged_ASV_taxtable_IVER <- data.frame(cbind(ASV_names_IVER, check_tax_IVER))
colnames(merged_ASV_taxtable_IVER) <- c("ASV_names_IVER", "Kingdom", "Phylum", "Class", "Order", "Family", "Genus", "Species", "representative_sequence")
rownames(merged_ASV_taxtable_IVER) <- merged_ASV_taxtable_IVER$ASV_names_IVER

# write table with ASV names, taxonomic information and ASV representative sequence
write.table(merged_ASV_taxtable_IVER, "ASV_taxonomic_information_AND_rep_seq.txt", sep = "\t", dec = ".")


## remove (potential) non-bacterial ASVs
colnames(tax_table(psdata_IVER)) <- c(k="Kingdom", p="Phylum", c="Class", o="Order", f="Family", g="Genus", s="Species")
psdata_IVER_cleaned <- subset_taxa(psdata_IVER, Kingdom == "Bacteria") # filter out any ASVs assigned to Archaea
psdata_IVER_cleaned <- subset_taxa(psdata_IVER_cleaned, Class != "Chloroplast") # filter out any ASVs assigned to Chloroplast (plant endosymbionts) 
psdata_IVER_cleaned <- subset_taxa(psdata_IVER_cleaned, Family != "Mitochondria") # filter out any ASVs assigned to Mitochondria (eukaryotic endosymbionts) 

psdata_IVER_cleaned 

# check tree for weird outliers
ape::write.tree(phy_tree(psdata_IVER_cleaned), "/Users/pietervanveelen/Google Drive/Rdata backups/Wetsus Projects/IVER/exported-tree/phyloseq_cleaned_tree.nwk")

# remove NAs from Site vector in psdata_IVER_cleaned
psdata_IVER_cleaned_noNA <- subset_samples(psdata_IVER_cleaned, Site != "S1")
psdata_IVER_cleaned_noNA <- subset_samples(psdata_IVER_cleaned_noNA, Site != "S2")

saveRDS(psdata_IVER_cleaned_noNA, "psdata_IVER_cleaned_noNA.RDS")


################################ R --  Beta diversity analysis ################################ 

### All samples input
psdata_IVER_cleaned_noNA

# normalise read counts using TSS
psdata_IVER_cleaned_noNA_rel <- transform_sample_counts(psdata_IVER_cleaned_noNA, function(x) x/sum(x))
sample_data(psdata_IVER_cleaned_noNA_rel)$Site <- factor(sample_data(psdata_IVER_cleaned_noNA_rel)$Site, levels = c("H", "N", "C","I", "E", "up", "down", "control"))

# data frame for stats
df_psdata_IVER_cleaned_noNA_rel <- as(sample_data(psdata_IVER_cleaned_noNA_rel), "data.frame")

# distance matrices
all_nona_bray <- vegdist(t(otu_table(psdata_IVER_cleaned_noNA_rel)), binary = F, na.rm = F, method = "bray")
all_nona_uu <- UniFrac(psdata_IVER_cleaned_noNA_rel)
all_nona_wu <- UniFrac(psdata_IVER_cleaned_noNA_rel, weighted = T, normalized = T)


# Statistical differences between Sites without discharged water samples
# constrained analysis (db-redundancy analysis using the adonis2 function)
adonis_all_nona_bray <- adonis2(all_nona_bray ~Site, permutations = 9999, df_psdata_IVER_cleaned_noNA_rel)
adonis_all_nona_uu <- adonis2(all_nona_uu ~Site, permutations = 9999, df_psdata_IVER_cleaned_noNA_rel)
adonis_all_nona_wu <- adonis2(all_nona_wu ~Site, permutations = 9999, df_psdata_IVER_cleaned_noNA_rel)

# ordinations
# PCOA
ord_all_nona_PCoA_bray <- ordinate(psdata_IVER_cleaned_noNA_rel, method = "PCoA", distance = "bray")
ord_all_nona_PCoA_uu <- ordinate(psdata_IVER_cleaned_noNA_rel, method = "PCoA", distance = "uunifrac")
ord_all_nona_PCoA_wu <- ordinate(psdata_IVER_cleaned_noNA_rel, method = "PCoA", distance = "wunifrac",normalized = T)

# plot ordinations all samples

pdf("Betadiversity_weighted_UniFrac_allSAamples_pcoa.pdf", useDingbats = F, height = 4, width = 6)
beta_wu_WWTP_pcoa <- plot_ordination(psdata_IVER_cleaned_noNA_rel, ord_all_nona_PCoA_wu, axes = c(1,2),  color = "Site") 
wu_plot_all <- beta_wu_WWTP_pcoa + scale_color_manual(values = colorset[c(3,2,4,11,9,6,28,13)])+ ggtitle("PCoA  weighted UniFrac")
dev.off()


pdf("Betadiversity_unweighted_UniFrac_allSAamples_pcoa.pdf", useDingbats = F, height = 4, width = 6)
beta_uu_WWTP_pcoa <- plot_ordination(psdata_IVER_cleaned_noNA_rel, ord_all_nona_PCoA_uu, axes = c(1,2),  color = "Site") 
uu_plot_all <- beta_uu_WWTP_pcoa + scale_color_manual(values = colorset[c(3,2,4,11,9,6,28,13)])+ ggtitle("PCoA  unweighted UniFrac")
dev.off()

pdf("Betadiversity_unweighted_AND_weighted_UniFrac_allSAamples_pcoa.pdf", useDingbats = F, height = 4, width = 10)
gridExtra::grid.arrange(ncol = 2,uu_plot_all ,wu_plot_all)
dev.off()


# stats
global_permanova_uu_allSites <- adonis(all_nona_uu~Site, data = df_psdata_IVER_cleaned_noNA_rel, permutations = 999)
global_permanova_wu_allSites <- adonis(all_nona_wu~Site, data = df_psdata_IVER_cleaned_noNA_rel, permutations = 999)

capture.output(global_permanova_uu_allSites, file = "Stats_global_permanova_unweighted-unifrac_allSites.txt")
capture.output(global_permanova_wu_allSites, file = "Stats_global_permanova_weighted-unifrac_allSites.txt")

pairwise_permanova_uu_allSites <- pairwise.perm.manova(all_nona_uu, df_psdata_IVER_cleaned_noNA_rel$Site, progress = T)
pairwise_permanova_wu_allSites <- pairwise.perm.manova(all_nona_wu, df_psdata_IVER_cleaned_noNA_rel$Site, progress = T)

capture.output(pairwise_permanova_uu_allSites, file = "Stats_pairwise_permanova_unweighted-unifrac_allSites.txt")
capture.output(pairwise_permanova_wu_allSites, file = "Stats_pairwise_permanova_weighted-unifrac_allSites.txt")

pcoa_allSamples_betadisper_uu <- permutest(betadisper(all_nona_uu, df_psdata_IVER_cleaned_noNA_rel$Site, type = "median"), pairwise = TRUE)
pcoa_allSamples_betadisper_wu <- permutest(betadisper(all_nona_wu, df_psdata_IVER_cleaned_noNA_rel$Site, type = "median"), pairwise = TRUE)

capture.output(pcoa_allSamples_betadisper_uu, file = "Stats_pairwise_Betadisper_unweighted-unifrac_allSites.txt")
capture.output(pcoa_allSamples_betadisper_wu, file = "Stats_pairwise_Betadisper_weighted-unifrac_allSites.txt")


### Non-river samples only

#input
psdata_IVER_cleaned_noNA

# Range coverage:
summary(sample_sums(psdata_IVER_cleaned_noNA))


# remove surface waters
psdata_IVER_WWTP <- subset_samples(psdata_IVER_cleaned_noNA, Site != "up" & Site != "down" & Site !="control")

psdata_IVER_WWTP_rel <- transform_sample_counts(psdata_IVER_WWTP, function(x) x/sum(x))
sample_data(psdata_IVER_WWTP_rel)$Site <- factor(sample_data(psdata_IVER_WWTP_rel)$Site, levels = c("H", "N", "C","I", "E"))

# Check content
droplevels(sample_data(psdata_IVER_WWTP_rel)$Site)

psdata_IVER_WWTP_rel
df_psdata_IVER_WWTP_rel <- as(sample_data(psdata_IVER_WWTP_rel), "data.frame")

# distance matrices
WWTP_bray <- vegdist(t(otu_table(psdata_IVER_WWTP_rel)), binary = F, na.rm = F, method = "bray")
WWTP_uu <- UniFrac(psdata_IVER_WWTP_rel)
WWTP_wu <- UniFrac(psdata_IVER_WWTP_rel, weighted = T, normalized = T)

# Statistical differences between Sites without discharged water samples
# constrained analysis (db-redundancy analysis using the adonis2 function)
adonis_WWTP_bray <- adonis2(WWTP_bray ~Site, permutations = 9999, df_psdata_IVER_WWTP_rel)
adonis_WWTP_uu <- adonis2(WWTP_uu ~Site, permutations = 9999, df_psdata_IVER_WWTP_rel)
adonis_WWTP_wu <- adonis2(WWTP_wu ~Site, permutations = 9999, df_psdata_IVER_WWTP_rel)

uu_site_global <- adonis(WWTP_uu~Site, permutations = 999, data = df_psdata_IVER_WWTP_rel)
wu_site_global <- adonis(WWTP_wu~Site, permutations = 999, data = df_psdata_IVER_WWTP_rel)

capture.output(uu_site_global, file = "unweighted_unifrac_site_permanova_NoSurfaceWaters.txt")
capture.output(wu_site_global, file = "weighted_unifrac_site_permanova_NoSurfaceWaters.txt")

# pairwise site comparisons unweighted and weighted unifrac
BiocManager::install("RVAideMemoire")
library(RVAideMemoire)

uu_site_pairwise <- pairwise.perm.manova(WWTP_uu, df_psdata_IVER_WWTP_rel$Site)
wu_site_pairwise <- pairwise.perm.manova(WWTP_wu, df_psdata_IVER_WWTP_rel$Site)

capture.output(uu_site_pairwise, file = "unweighted_unifrac_site_pairwise_permanova_NoSurfaceWaters.txt")
capture.output(wu_site_pairwise, file = "weighted_unifrac_site_pairwise_permanova_NoSurfaceWaters.txt")

# ordinations
# PCOA
ord_WWTP_PCoA_bray <- ordinate(psdata_IVER_WWTP_rel, method = "PCoA", distance = "bray")
ord_WWTP_PCoA_uu <- ordinate(psdata_IVER_WWTP_rel, method = "PCoA", distance = "uunifrac")
ord_WWTP_PCoA_wu <- ordinate(psdata_IVER_WWTP_rel, method = "PCoA", distance = "wunifrac",normalized = T)
#NMDS
ord_WWTP_NMDS_bray <- ordinate(psdata_IVER_WWTP_rel, method = "NMDS", distance = "bray")
ord_WWTP_NMDS_uu <- ordinate(psdata_IVER_WWTP_rel, method = "NMDS", distance = "uunifrac")
ord_WWTP_NMDS_wu <- ordinate(psdata_IVER_WWTP_rel, method = "NMDS", distance = "wunifrac",normalized = T)

# group dispersions 
library(vegan)
#pcoa
pcoa_WWTP_betadisper_bray <- permutest(betadisper(WWTP_bray, df_psdata_IVER_WWTP_rel$Site, type = "median"), pairwise = TRUE)
pcoa_WWTP_betadisper_uu <- permutest(betadisper(WWTP_uu, df_psdata_IVER_WWTP_rel$Site, type = "median"), pairwise = TRUE)
pcoa_WWTP_betadisper_wu <- permutest(betadisper(WWTP_wu, df_psdata_IVER_WWTP_rel$Site, type = "median"), pairwise = TRUE)

capture.output(pcoa_WWTP_betadisper_uu, file = "Stats_Betadisper_pcoa_WWTP_betadisper_unweighted-unifrac.txt")
capture.output(pcoa_WWTP_betadisper_wu, file = "Stats_Betadisper_pcoa_WWTP_betadisper_weighted-unifrac.txt")

# plot ordinations
pcoa_data_WWTP_uu <- plot_ordination(psdata_IVER_WWTP_rel, ord_WWTP_PCoA_uu, "Samples", justDF=F)
pcoa_data_WWTP_wu <- plot_ordination(psdata_IVER_WWTP_rel, ord_WWTP_PCoA_wu, "Samples", justDF=F)

pdf("Betadiversity_unweighted_UniFrac_WWTP-SAamples_pcoa.pdf", useDingbats = F, height = 4, width = 5)
beta_uu_WWTP_pcoa <- plot_ordination(psdata_IVER_WWTP_rel, ord_WWTP_PCoA_uu, axes = c(1,2),  color = "Site") 
uu_plot_WWTP <- beta_uu_WWTP_pcoa + scale_color_manual(values = colorset[c(3,2,4,11,9,6,28,13)])+ ggtitle("PCoA  unweighted UniFrac WWTP")
uu_plot_WWTP
dev.off()

pdf("Betadiversity_weighted_UniFrac_WWTP-SAamples_pcoa.pdf", useDingbats = F, height = 4, width = 5)
beta_wu_WWTP_pcoa <- plot_ordination(psdata_IVER_WWTP_rel, ord_WWTP_PCoA_wu, axes = c(1,2),  color = "Site") 
wu_plot_WWTP <- beta_wu_WWTP_pcoa + scale_color_manual(values = colorset[c(3,2,4,11,9,6,28,13)])+ ggtitle("PCoA  weighted UniFrac WWTP")
wu_plot_WWTP
dev.off()


# write data frame
# PCOA
pcoa_data_WWTP_bray <- plot_ordination(psdata_IVER_WWTP_rel, ord_WWTP_PCoA_bray, "Samples", justDF=T)
pcoa_data_WWTP_uu <- plot_ordination(psdata_IVER_WWTP_rel, ord_WWTP_PCoA_uu, "Samples", justDF=T)
pcoa_data_WWTP_wu <- plot_ordination(psdata_IVER_WWTP_rel, ord_WWTP_PCoA_wu, "Samples", justDF=T)

#NMDS
nmds_data_WWTP_bray <- plot_ordination(psdata_IVER_WWTP_rel, ord_WWTP_NMDS_bray, "Samples", justDF=T)
nmds_data_WWTP_uu <- plot_ordination(psdata_IVER_WWTP_rel, ord_WWTP_NMDS_uu, "Samples", justDF=T)
nmds_data_WWTP_wu <- plot_ordination(psdata_IVER_WWTP_rel, ord_WWTP_NMDS_wu, "Samples", justDF=T)


## test group differences of Bray-Curtis dissimilarities using lm

head(pcoa_data_WWTP_bray)
str(pcoa_data_WWTP_bray)

# PCoA Axis 1 LM
# linear model
lm_axis1_pcoa_bray <- lm(Axis.1  ~ Site + Month ,data=pcoa_data_WWTP_bray)
lm_axis1_pcoa_bray2 <- lm(Axis.1  ~ Site + I(Month^2)  ,data=pcoa_data_WWTP_bray)

anova(lm_axis1_pcoa_bray)

# assumptions
hist(resid(lm_axis1_pcoa_bray))
plot(resid(lm_axis1_pcoa_bray), fitted(lm_axis1_pcoa_bray))

anova(lm_axis1_pcoa_bray)

# PCoA Axis 2 LM
# linear model
lm_axis2_pcoa_bray <- lm(Axis.2  ~ Site + Month  ,data=pcoa_data_WWTP_bray)
lm_axis2_pcoa_bray2 <- lm(Axis.2  ~ Site + I(Month^2)  ,data=pcoa_data_WWTP_bray)

# assumptions
hist(resid(lm_axis2_pcoa_bray))
plot(resid(lm_axis2_pcoa_bray), fitted(lm_axis2_pcoa_bray))

anova(lm_axis2_pcoa_bray)

# posthoc Contrasts between Sites
library(multcomp)

summary(glht(lm_axis1_pcoa_bray, mcp(Site = "Tukey")),  adjusted(type="bonferroni"))
summary(glht(lm_axis2_pcoa_bray, mcp(Site = "Tukey")),  adjusted(type="bonferroni"))


# plot Axis2  ~ Month (is significant, see anova)
ggplot(pcoa_data_WWTP_bray, aes(x=Month, y= Axis.2, color = Site)) +
  geom_point()

pdf("Betadiversity_BrayCurtisdissimilarity_Sites_PCoA.pdf", width = 10, height = 5, useDingbats = F)
axis.1_pcoa_bray <- ggplot(pcoa_data_WWTP_bray, aes(x=Site, y= Axis.1, color = Site)) +
  geom_point(aes(), position = position_jitterdodge(0.5), alpha = 0.3) +
  geom_boxplot(aes(), position = position_dodge(0.5), alpha = 0.7) +
  scale_color_manual(values = colorset[c(3,2,4,11,9,6,28,13)])
axis.2_pcoa_bray <- ggplot(pcoa_data_WWTP_bray, aes(x=Site, y= Axis.2, color = Site)) +
  geom_point(aes(), position = position_jitterdodge(0.5), alpha = 0.3) +
  geom_boxplot(aes(), position = position_dodge(0.5), alpha = 0.7) +
  scale_color_manual(values = colorset[c(3,2,4,11,9,6,28,13)])
grid.arrange(axis.1_pcoa_bray, axis.2_pcoa_bray, ncol =2)
dev.off()


## test group differences of weighted UniFrac distances using lm

head(pcoa_data_WWTP_wu)
str(pcoa_data_WWTP_wu)

# PCoA Axis 1 LM
# linear model
lm_axis1_pcoa_wu <- lm(Axis.1  ~ Site + Month ,data=pcoa_data_WWTP_wu)
lm_axis1_pcoa_wu2 <- lm(Axis.1  ~ Site + I(Month^2)  ,data=pcoa_data_WWTP_wu)

anova(lm_axis1_pcoa_wu)

# assumptions
hist(resid(lm_axis1_pcoa_wu))
plot(resid(lm_axis1_pcoa_wu), fitted(lm_axis1_pcoa_wu))

anova(lm_axis1_pcoa_wu)

# PCoA Axis 2 LM
# linear model
lm_axis2_pcoa_wu <- lm(Axis.2  ~ Site + Month  ,data=pcoa_data_WWTP_wu)
lm_axis2_pcoa_wu2 <- lm(Axis.2  ~ Site + I(Month^2)  ,data=pcoa_data_WWTP_wu)

# assumptions
hist(resid(lm_axis2_pcoa_wu))
plot(resid(lm_axis2_pcoa_wu), fitted(lm_axis2_pcoa_wu))

anova(lm_axis2_pcoa_wu)

# posthoc Contrasts between Sites
library(multcomp)

summary(glht(lm_axis1_pcoa_wu, mcp(Site = "Tukey")),  adjusted(type="bonferroni"))
summary(glht(lm_axis2_pcoa_wu, mcp(Site = "Tukey")),  adjusted(type="bonferroni"))


# plot Axis2  ~ Month (is significant, see anova)
ggplot(pcoa_data_WWTP_wu, aes(x=Month, y= Axis.2, color = Site)) +
  geom_point()


pdf("Betadiversity_weightedUniFrac_Sites_PCoA.pdf", width = 10, height = 5, useDingbats = F)
axis.1_pcoa_wu <- ggplot(pcoa_data_WWTP_wu, aes(x=Site, y= Axis.1, color = Site)) +
  geom_point(aes(), position = position_jitterdodge(0.5), alpha = 0.3) +
  geom_boxplot(aes(), position = position_dodge(0.5), alpha = 0.7) +
  scale_color_manual(values = colorset[c(3,2,4,11,9,6,28,13)])
axis.2_pcoa_wu <- ggplot(pcoa_data_WWTP_wu, aes(x=Site, y= Axis.2, color = Site)) +
  geom_point(aes(), position = position_jitterdodge(0.5), alpha = 0.3) +
  geom_boxplot(aes(), position = position_dodge(0.5), alpha = 0.7) +
  scale_color_manual(values = colorset[c(3,2,4,11,9,6,28,13)])
gridExtra::grid.arrange(axis.1_pcoa_wu, axis.2_pcoa_wu, ncol =2)
dev.off()


# plot PCoA ordinations
pdf("Bray_WWTP_pcoa.pdf", useDingbats = F, height = 4, width = 6)
beta_uu_WWTP_pcoa <- plot_ordination(psdata_IVER_WWTP_rel, ord_WWTP_PCoA_bray, axes = c(1,2),  color = "Site") 
beta_uu_WWTP_pcoa + scale_color_manual(values = colorset[c(3,2,4,11,9,6,28,13)])+ ggtitle("PCoA  Bray curtis - no surface water")
dev.off()


pdf("UnwUniFrac_WWTP_pcoa.pdf", useDingbats = F, height = 4, width = 6)
beta_uu_WWTP_pcoa <- plot_ordination(psdata_IVER_WWTP_rel, ord_WWTP_PCoA_wu, axes = c(1,2),  color = "Site") 
beta_uu_WWTP_pcoa + scale_color_manual(values = colorset[c(3,2,4,11,9,6,28,13)])+ ggtitle("PCoA  PCoA unweighted UniFrac- no surface water")
dev.off()

pdf("WeiUniFrac_WWTP_pcoa.pdf", useDingbats = F, height = 4, width = 6)
beta_wu_WWTP_pcoa <- plot_ordination(psdata_IVER_WWTP_rel, ord_WWTP_wu,axes = c(1,2), type="biplot" ,color = "Phylum") 
beta_wu_WWTP_pcoa + scale_color_manual(values = c(colorset, "black", "grey40", "grey80")) + ggtitle("PCoA weighted UniFrac - no surface water")
dev.off()


################################ R --  Differential abundance analysis of 13 focal taxa ################################ 

## Rarefy data to minimum sampling depth = 18059 reads per sample
# input data 
set.seed(711)
psdata_IVER_cleaned_noNA_18059 <- rarefy_even_depth(psdata_IVER_cleaned_noNA, min(sample_sums(psdata_IVER_cleaned_noNA)), rngseed = 711)
psdata_IVER_cleaned_noNA_18059

## 20191128
## PVEE
library(phyloseq)
library(ggplot2)

# taxon specific data frames
#1 Escherichia/Shigella 
Escherichia_Shigella_ps <- subset_taxa(psdata_IVER_cleaned_noNA, Genus == "Esherichica/Shigella")
Escherichia_Shigella_ps_rare <- subset_taxa(psdata_IVER_cleaned_noNA_18059, Genus == "Esherichica/Shigella")
#2 Klebsiella 
Klebsiella_ps <- subset_taxa(psdata_IVER_cleaned_noNA, Genus == "Klebsiella")
Klebsiella_ps_rare <- subset_taxa(psdata_IVER_cleaned_noNA_18059, Genus == "Klebsiella")
#3 Acinetobacter 
Acinetobacter_ps <- subset_taxa(psdata_IVER_cleaned_noNA, Genus == "Acinetobacter")
Acinetobacter_ps_rare <- subset_taxa(psdata_IVER_cleaned_noNA_18059, Genus == "Acinetobacter")
#4 Mycobacterium
Mycobacterium_ps <- subset_taxa(psdata_IVER_cleaned_noNA, Genus == "Mycobacterium")
Mycobacterium_ps_rare <- subset_taxa(psdata_IVER_cleaned_noNA_18059, Genus == "Mycobacterium")
#5 Enterobacter
Enterobacter_ps <- subset_taxa(psdata_IVER_cleaned_noNA, Genus == "Enterobacter")
Enterobacter_ps_rare <- subset_taxa(psdata_IVER_cleaned_noNA_18059, Genus == "Enterobacter")
#6 Enterococcus
Enterococcus_ps <- subset_taxa(psdata_IVER_cleaned_noNA, Genus == "Enterococcus")
Enterococcus_ps_rare <- subset_taxa(psdata_IVER_cleaned_noNA_18059, Genus == "Enterococcus")
#7 Bacteroides
Bacteroides_ps<- subset_taxa(psdata_IVER_cleaned_noNA, Genus == "Bacteroides")
Bacteroides_ps_rare <- subset_taxa(psdata_IVER_cleaned_noNA_18059, Genus == "Bacteroides")
#8 Pseudomonas
Pseudomonas_ps <- subset_taxa(psdata_IVER_cleaned_noNA, Genus == "Pseudomonas")
Pseudomonas_ps_rare <- subset_taxa(psdata_IVER_cleaned_noNA_18059, Genus == "Pseudomonas")
#9 Streptococcus
Streptococcus_ps <- subset_taxa(psdata_IVER_cleaned_noNA, Genus == "Streptococcus")
Streptococcus_ps_rare <- subset_taxa(psdata_IVER_cleaned_noNA_18059, Genus == "Streptococcus")
#10 Clostridium
Clostridium_ps <- subset_taxa(psdata_IVER_cleaned_noNA, Genus == "Clostridium_sensu_stricto_1")
Clostridium_ps_rare <- subset_taxa(psdata_IVER_cleaned_noNA_18059, Genus == "Clostridium_sensu_stricto_1")
#11 Aeromonas
Aeromonas_ps <- subset_taxa(psdata_IVER_cleaned_noNA, Genus == "Aeromonas")
Aeromonas_ps_rare <- subset_taxa(psdata_IVER_cleaned_noNA_18059, Genus == "Aeromonas")
#12 Legionella 
Legionella_ps <- subset_taxa(psdata_IVER_cleaned_noNA, Genus == "Legionella")
Legionella_ps_rare <- subset_taxa(psdata_IVER_cleaned_noNA_18059, Genus == "Legionella")
#13 Leptospira
Leptospira_ps <- subset_taxa(psdata_IVER_cleaned_noNA, Genus == "Leptospira")
Leptospira_ps_rare <- subset_taxa(psdata_IVER_cleaned_noNA_18059, Genus == "Leptospira")

## adjust data frame parameters
#1
sample_data(Escherichia_Shigella_ps)$Site <- factor(sample_data(Escherichia_Shigella_ps)$Site, levels = c("H","N","C","I","E","up","down","control") )
sample_data(Escherichia_Shigella_ps_rare)$Site <- factor(sample_data(Escherichia_Shigella_ps_rare)$Site, levels = c("H","N","C","I","E","up","down","control") )
#2
sample_data(Klebsiella_ps)$Site <- factor(sample_data(Klebsiella_ps)$Site, levels = c("H","N","C","I","E","up","down","control") )
sample_data(Klebsiella_ps_rare)$Site <- factor(sample_data(Klebsiella_ps_rare)$Site, levels = c("H","N","C","I","E","up","down","control") )
#3
sample_data(Acinetobacter_ps)$Site <- factor(sample_data(Acinetobacter_ps)$Site, levels = c("H","N","C","I","E","up","down","control") )
sample_data(Acinetobacter_ps_rare)$Site <- factor(sample_data(Acinetobacter_ps_rare)$Site, levels = c("H","N","C","I","E","up","down","control") )
#4
sample_data(Mycobacterium_ps)$Site <- factor(sample_data(Mycobacterium_ps)$Site, levels = c("H","N","C","I","E","up","down","control") )
sample_data(Mycobacterium_ps_rare)$Site <- factor(sample_data(Mycobacterium_ps_rare)$Site, levels = c("H","N","C","I","E","up","down","control") )
#5
sample_data(Enterobacter_ps)$Site <- factor(sample_data(Enterobacter_ps)$Site, levels = c("H","N","C","I","E","up","down","control") )
sample_data(Enterobacter_ps_rare)$Site <- factor(sample_data(Enterobacter_ps_rare)$Site, levels = c("H","N","C","I","E","up","down","control") )
#6
sample_data(Enterococcus_ps)$Site <- factor(sample_data(Enterococcus_ps)$Site, levels = c("H","N","C","I","E","up","down","control") )
sample_data(Enterococcus_ps_rare)$Site <- factor(sample_data(Enterococcus_ps_rare)$Site, levels = c("H","N","C","I","E","up","down","control") )
#7
sample_data(Bacteroides_ps)$Site <- factor(sample_data(Bacteroides_ps)$Site, levels = c("H","N","C","I","E","up","down","control") )
sample_data(Bacteroides_ps_rare)$Site <- factor(sample_data(Bacteroides_ps_rare)$Site, levels = c("H","N","C","I","E","up","down","control") )
#8
sample_data(Pseudomonas_ps)$Site <- factor(sample_data(Pseudomonas_ps)$Site, levels = c("H","N","C","I","E","up","down","control") )
sample_data(Pseudomonas_ps_rare)$Site <- factor(sample_data(Pseudomonas_ps_rare)$Site, levels = c("H","N","C","I","E","up","down","control") )
#9
sample_data(Streptococcus_ps)$Site <- factor(sample_data(Streptococcus_ps)$Site, levels = c("H","N","C","I","E","up","down","control") )
sample_data(Streptococcus_ps_rare)$Site <- factor(sample_data(Streptococcus_ps_rare)$Site, levels = c("H","N","C","I","E","up","down","control") )
#10
sample_data(Clostridium_ps)$Site <- factor(sample_data(Clostridium_ps)$Site, levels = c("H","N","C","I","E","up","down","control") )
sample_data(Clostridium_ps_rare)$Site <- factor(sample_data(Clostridium_ps_rare)$Site, levels = c("H","N","C","I","E","up","down","control") )
#11
sample_data(Aeromonas_ps)$Site <- factor(sample_data(Aeromonas_ps)$Site, levels = c("H","N","C","I","E","up","down","control") )
sample_data(Aeromonas_ps_rare)$Site <- factor(sample_data(Aeromonas_ps_rare)$Site, levels = c("H","N","C","I","E","up","down","control") )
#12
sample_data(Legionella_ps)$Site <- factor(sample_data(Legionella_ps)$Site, levels = c("H","N","C","I","E","up","down","control") )
sample_data(Legionella_ps_rare)$Site <- factor(sample_data(Legionella_ps_rare)$Site, levels = c("H","N","C","I","E","up","down","control") )
#13
sample_data(Leptospira_ps)$Site <- factor(sample_data(Leptospira_ps)$Site, levels = c("H","N","C","I","E","up","down","control") )
sample_data(Leptospira_ps_rare)$Site <- factor(sample_data(Leptospira_ps_rare)$Site, levels = c("H","N","C","I","E","up","down","control") )


#1 Escherichia_Shigella    
## mutate parameters to log(taxon reads+1) - log(total reads+1)

sample_data(Escherichia_Shigella_ps)$samplesums <- sample_sums(Escherichia_Shigella_ps)
df_Escherichia_Shigella <- as.data.frame(sample_data(Escherichia_Shigella_ps)@.Data)
colnames(df_Escherichia_Shigella) <- sample_data(Escherichia_Shigella_ps)@names
head(df_Escherichia_Shigella) 
df_Escherichia_Shigella$log_samplesums <- log(df_Escherichia_Shigella$samplesums)
df_Escherichia_Shigella$log_samplesums_add1 <- log(df_Escherichia_Shigella$samplesums +1)

# same on rarefied data
sample_data(Escherichia_Shigella_ps_rare)$samplesums <- sample_sums(Escherichia_Shigella_ps_rare)
df_Escherichia_Shigella_rare <- as.data.frame(sample_data(Escherichia_Shigella_ps_rare)@.Data)
colnames(df_Escherichia_Shigella_rare) <- sample_data(Escherichia_Shigella_ps_rare)@names
head(df_Escherichia_Shigella_rare) 
df_Escherichia_Shigella_rare$log_samplesums <- log(df_Escherichia_Shigella_rare$samplesums)
df_Escherichia_Shigella_rare$log_samplesums_add1 <- log(df_Escherichia_Shigella_rare$samplesums +1)

# add total coverage to Escherichia_Shigella df
Escherichia_Shigella_samples <- c(as.character(df_Escherichia_Shigella$Sample))
ss_psdata_Escherichia_Shigella <- subset_samples(psdata_IVER_cleaned_noNA, Sample %in% Escherichia_Shigella_samples)
df_Escherichia_Shigella$samplesums_total <- sample_sums(ss_psdata_Escherichia_Shigella)
df_Escherichia_Shigella$ratio_ss <- df_Escherichia_Shigella$samplesums/df_Escherichia_Shigella$samplesums_total
df_Escherichia_Shigella$log_ratio <- log(df_Escherichia_Shigella$samplesums + 1) - log(df_Escherichia_Shigella$samplesums_total + 1)

#plot
ggplot(df_Escherichia_Shigella, aes(x=Site, y=log_ratio, color = Site)) +
  geom_point(aes(), position = position_jitterdodge(1), alpha = 0.3, size = 2) +
  geom_boxplot(aes(), alpha = 0.75, outlier.shape = NULL) +
  scale_color_manual(values = colorset[c(3,2,4,11,9,6,28,13)]) + theme_classic()
dev.off()

#safe fig as jpeg
ggsave(file="Ratio_Escherichia_Shigella_perSite_new.jpeg", width=5, height=3, dpi=300, bg="transparent")

#### statistics target species #####
# adjust time
df_Escherichia_Shigella$date <- paste0(df_Escherichia_Shigella$Year, "-",df_Escherichia_Shigella$Month,"-",df_Escherichia_Shigella$Day)
df_Escherichia_Shigella$date <- as.Date(df_Escherichia_Shigella$date, format = "%Y-%m-%d")
df_Escherichia_Shigella_rare$date <- paste0(df_Escherichia_Shigella_rare$Year, "-",df_Escherichia_Shigella_rare$Month,"-",df_Escherichia_Shigella_rare$Day)
df_Escherichia_Shigella_rare$date <- as.Date(df_Escherichia_Shigella_rare$date, format = "%Y-%m-%d")

# linear regression 
lm_Escherichia_Shigella <- lm(data=df_Escherichia_Shigella, log_ratio ~ date + Site)
anova(lm_Escherichia_Shigella)
summary(lm_Escherichia_Shigella)

# model assumptions
hist(resid(lm_Escherichia_Shigella))
plot(resid(lm_Escherichia_Shigella) ~ fitted(lm_Escherichia_Shigella))

library(PMCMR)
attach(df_Escherichia_Shigella)
ph_kwtest_Escherichia_Shigella <- posthoc.kruskal.dunn.test(log_ratio, Site, "BH")      
capture.output(ph_kwtest_Escherichia_Shigella, file = "Stats_Escherichia_Shigella_logRatio_Site.txt")
detach(df_Escherichia_Shigella)

# Escherichia_Shigella rarefied data     
# linear regression 
lm_Escherichia_Shigella_rare <- lm(data=df_Escherichia_Shigella_rare, log_samplesums_add1 ~ date + Site)
anova(lm_Escherichia_Shigella_rare)
summary(lm_Escherichia_Shigella_rare)

# model assumptions
hist(resid(lm_Escherichia_Shigella_rare))
plot(resid(lm_Escherichia_Shigella_rare) ~ fitted(lm_Escherichia_Shigella_rare))

library(PMCMR)
attach(df_Escherichia_Shigella_rare)
ph_kwtest_Escherichia_Shigella_rare <- posthoc.kruskal.dunn.test(log_samplesums_add1, Site, "BH")      
capture.output(ph_kwtest_Escherichia_Shigella_rare, file = "Stats_Escherichia_Shigella_logCount_rare18059_Site.txt")
detach(df_Escherichia_Shigella_rare)

kruskal_Escherichia_Shigella_rare <- kruskal.test(df_Escherichia_Shigella_rare$log_samplesums_add1, df_Escherichia_Shigella$Site)
capture.output(kruskal_Escherichia_Shigella_rare, file = "kruskal_Escherichia_Shigella_rare.txt")

#2 Klebsiella    
## mutate parameters to log(taxon reads+1) - log(total reads+1)

sample_data(Klebsiella_ps)$samplesums <- sample_sums(Klebsiella_ps)
df_Klebsiella <- as.data.frame(sample_data(Klebsiella_ps)@.Data)
colnames(df_Klebsiella) <- sample_data(Klebsiella_ps)@names
head(df_Klebsiella) 
df_Klebsiella$log_samplesums <- log(df_Klebsiella$samplesums)
df_Klebsiella$log_samplesums_add1 <- log(df_Klebsiella$samplesums +1)

# same on rarefied data
sample_data(Klebsiella_ps_rare)$samplesums <- sample_sums(Klebsiella_ps_rare)
df_Klebsiella_rare <- as.data.frame(sample_data(Klebsiella_ps_rare)@.Data)
colnames(df_Klebsiella_rare) <- sample_data(Klebsiella_ps_rare)@names
head(df_Klebsiella_rare) 
df_Klebsiella_rare$log_samplesums <- log(df_Klebsiella_rare$samplesums)
df_Klebsiella_rare$log_samplesums_add1 <- log(df_Klebsiella_rare$samplesums +1)

# add total coverage to Klebsiella df
Klebsiella_samples <- c(as.character(df_Klebsiella$Sample))
ss_psdata_Klebsiella <- subset_samples(psdata_IVER_cleaned_noNA, Sample %in% Klebsiella_samples)
df_Klebsiella$samplesums_total <- sample_sums(ss_psdata_Klebsiella)
df_Klebsiella$ratio_ss <- df_Klebsiella$samplesums/df_Klebsiella$samplesums_total
df_Klebsiella$log_ratio <- log(df_Klebsiella$samplesums + 1) - log(df_Klebsiella$samplesums_total + 1)

#plot
ggplot(df_Klebsiella, aes(x=Site, y=log_ratio, color = Site)) +
  geom_point(aes(), position = position_jitterdodge(1), alpha = 0.3, size = 2) +
  geom_boxplot(aes(), alpha = 0.75, outlier.shape = NULL) +
  scale_color_manual(values = colorset[c(3,2,4,11,9,6,28,13)]) + theme_classic()
dev.off()

#safe fig as jpeg
ggsave(file="Ratio_Klebsiella_perSite_new.jpeg", width=5, height=3, dpi=300, bg="transparent")

#### statistics target species #####
# adjust time
df_Klebsiella$date <- paste0(df_Klebsiella$Year, "-",df_Klebsiella$Month,"-",df_Klebsiella$Day)
df_Klebsiella$date <- as.Date(df_Klebsiella$date, format = "%Y-%m-%d")
df_Klebsiella_rare$date <- paste0(df_Klebsiella_rare$Year, "-",df_Klebsiella_rare$Month,"-",df_Klebsiella_rare$Day)
df_Klebsiella_rare$date <- as.Date(df_Klebsiella_rare$date, format = "%Y-%m-%d")

# linear regression 
lm_Klebsiella <- lm(data=df_Klebsiella, log_ratio ~ date + Site)
anova(lm_Klebsiella)
summary(lm_Klebsiella)

# model assumptions
hist(resid(lm_Klebsiella))
plot(resid(lm_Klebsiella) ~ fitted(lm_Klebsiella))

library(PMCMR)
attach(df_Klebsiella)
ph_kwtest_Klebsiella <- posthoc.kruskal.dunn.test(log_ratio, Site, "BH")      
capture.output(ph_kwtest_Klebsiella, file = "Stats_Klebsiella_logRatio_Site.txt")
detach(df_Klebsiella)

# Klebsiella rarefied data     
# linear regression 
lm_Klebsiella_rare <- lm(data=df_Klebsiella_rare, log_samplesums_add1 ~ date + Site)
anova(lm_Klebsiella_rare)
summary(lm_Klebsiella_rare)

# model assumptions
hist(resid(lm_Klebsiella_rare))
plot(resid(lm_Klebsiella_rare) ~ fitted(lm_Klebsiella_rare))

library(PMCMR)
attach(df_Klebsiella_rare)
ph_kwtest_Klebsiella_rare <- posthoc.kruskal.dunn.test(log_samplesums_add1, Site, "BH")      
capture.output(ph_kwtest_Klebsiella_rare, file = "Stats_Klebsiella_logCount_rare18059_Site.txt")
detach(df_Klebsiella_rare)

kruskal_Klebsiella_rare <- kruskal.test(df_Klebsiella_rare$log_samplesums_add1, df_Klebsiella$Site)
capture.output(kruskal_Klebsiella_rare, file = "kruskal_Klebsiella_rare.txt")

#3 Acinetobacter    
## mutate parameters to log(taxon reads+1) - log(total reads+1)

sample_data(Acinetobacter_ps)$samplesums <- sample_sums(Acinetobacter_ps)
df_Acinetobacter <- as.data.frame(sample_data(Acinetobacter_ps)@.Data)
colnames(df_Acinetobacter) <- sample_data(Acinetobacter_ps)@names
head(df_Acinetobacter) 
df_Acinetobacter$log_samplesums <- log(df_Acinetobacter$samplesums)
df_Acinetobacter$log_samplesums_add1 <- log(df_Acinetobacter$samplesums +1)

# same on rarefied data
sample_data(Acinetobacter_ps_rare)$samplesums <- sample_sums(Acinetobacter_ps_rare)
df_Acinetobacter_rare <- as.data.frame(sample_data(Acinetobacter_ps_rare)@.Data)
colnames(df_Acinetobacter_rare) <- sample_data(Acinetobacter_ps_rare)@names
head(df_Acinetobacter_rare) 
df_Acinetobacter_rare$log_samplesums <- log(df_Acinetobacter_rare$samplesums)
df_Acinetobacter_rare$log_samplesums_add1 <- log(df_Acinetobacter_rare$samplesums +1)

# add total coverage to Acinetobacter df
Acinetobacter_samples <- c(as.character(df_Acinetobacter$Sample))
ss_psdata_Acinetobacter <- subset_samples(psdata_IVER_cleaned_noNA, Sample %in% Acinetobacter_samples)
df_Acinetobacter$samplesums_total <- sample_sums(ss_psdata_Acinetobacter)
df_Acinetobacter$ratio_ss <- df_Acinetobacter$samplesums/df_Acinetobacter$samplesums_total
df_Acinetobacter$log_ratio <- log(df_Acinetobacter$samplesums + 1) - log(df_Acinetobacter$samplesums_total + 1)

#plot
ggplot(df_Acinetobacter, aes(x=Site, y=log_ratio, color = Site)) +
  geom_point(aes(), position = position_jitterdodge(1), alpha = 0.3, size = 2) +
  geom_boxplot(aes(), alpha = 0.75, outlier.shape = NULL) +
  scale_color_manual(values = colorset[c(3,2,4,11,9,6,28,13)]) + theme_classic()
dev.off()

#safe fig as jpeg
ggsave(file="Ratio_Acinetobacter_perSite_new.jpeg", width=5, height=3, dpi=300, bg="transparent")

#### statistics target species #####
# adjust time
df_Acinetobacter$date <- paste0(df_Acinetobacter$Year, "-",df_Acinetobacter$Month,"-",df_Acinetobacter$Day)
df_Acinetobacter$date <- as.Date(df_Acinetobacter$date, format = "%Y-%m-%d")
df_Acinetobacter_rare$date <- paste0(df_Acinetobacter_rare$Year, "-",df_Acinetobacter_rare$Month,"-",df_Acinetobacter_rare$Day)
df_Acinetobacter_rare$date <- as.Date(df_Acinetobacter_rare$date, format = "%Y-%m-%d")

# linear regression 
lm_Acinetobacter <- lm(data=df_Acinetobacter, log_ratio ~ date + Site)
anova(lm_Acinetobacter)
summary(lm_Acinetobacter)

# model assumptions
hist(resid(lm_Acinetobacter))
plot(resid(lm_Acinetobacter) ~ fitted(lm_Acinetobacter))

library(PMCMR)
attach(df_Acinetobacter)
ph_kwtest_Acinetobacter <- posthoc.kruskal.dunn.test(log_ratio, Site, "BH")      
capture.output(ph_kwtest_Acinetobacter, file = "Stats_Acinetobacter_logRatio_Site.txt")
detach(df_Acinetobacter)

# Acinetobacter rarefied data     
# linear regression 
lm_Acinetobacter_rare <- lm(data=df_Acinetobacter_rare, log_samplesums_add1 ~ date + Site)
anova(lm_Acinetobacter_rare)
summary(lm_Acinetobacter_rare)

# model assumptions
hist(resid(lm_Acinetobacter_rare))
plot(resid(lm_Acinetobacter_rare) ~ fitted(lm_Acinetobacter_rare))

library(PMCMR)
attach(df_Acinetobacter_rare)
ph_kwtest_Acinetobacter_rare <- posthoc.kruskal.dunn.test(log_samplesums_add1, Site, "BH")      
capture.output(ph_kwtest_Acinetobacter_rare, file = "Stats_Acinetobacter_logCount_rare18059_Site.txt")
detach(df_Acinetobacter_rare)

kruskal_Acinetobacter_rare <- kruskal.test(df_Acinetobacter_rare$log_samplesums_add1, df_Acinetobacter$Site)
capture.output(kruskal_Acinetobacter_rare, file = "kruskal_Acinetobacter_rare.txt")

#4 Mycobacterium    
## mutate parameters to log(taxon reads+1) - log(total reads+1)

sample_data(Mycobacterium_ps)$samplesums <- sample_sums(Mycobacterium_ps)
df_Mycobacterium <- as.data.frame(sample_data(Mycobacterium_ps)@.Data)
colnames(df_Mycobacterium) <- sample_data(Mycobacterium_ps)@names
head(df_Mycobacterium) 
df_Mycobacterium$log_samplesums <- log(df_Mycobacterium$samplesums)
df_Mycobacterium$log_samplesums_add1 <- log(df_Mycobacterium$samplesums +1)

# same on rarefied data
sample_data(Mycobacterium_ps_rare)$samplesums <- sample_sums(Mycobacterium_ps_rare)
df_Mycobacterium_rare <- as.data.frame(sample_data(Mycobacterium_ps_rare)@.Data)
colnames(df_Mycobacterium_rare) <- sample_data(Mycobacterium_ps_rare)@names
head(df_Mycobacterium_rare) 
df_Mycobacterium_rare$log_samplesums <- log(df_Mycobacterium_rare$samplesums)
df_Mycobacterium_rare$log_samplesums_add1 <- log(df_Mycobacterium_rare$samplesums +1)

# add total coverage to Mycobacterium df
Mycobacterium_samples <- c(as.character(df_Mycobacterium$Sample))
ss_psdata_Mycobacterium <- subset_samples(psdata_IVER_cleaned_noNA, Sample %in% Mycobacterium_samples)
df_Mycobacterium$samplesums_total <- sample_sums(ss_psdata_Mycobacterium)
df_Mycobacterium$ratio_ss <- df_Mycobacterium$samplesums/df_Mycobacterium$samplesums_total
df_Mycobacterium$log_ratio <- log(df_Mycobacterium$samplesums + 1) - log(df_Mycobacterium$samplesums_total + 1)

#plot
ggplot(df_Mycobacterium, aes(x=Site, y=log_ratio, color = Site)) +
  geom_point(aes(), position = position_jitterdodge(1), alpha = 0.3, size = 2) +
  geom_boxplot(aes(), alpha = 0.75, outlier.shape = NULL) +
  scale_color_manual(values = colorset[c(3,2,4,11,9,6,28,13)]) + theme_classic()
dev.off()

#safe fig as jpeg
ggsave(file="Ratio_Mycobacterium_perSite_new.jpeg", width=5, height=3, dpi=300, bg="transparent")

#### statistics target species #####
# adjust time
df_Mycobacterium$date <- paste0(df_Mycobacterium$Year, "-",df_Mycobacterium$Month,"-",df_Mycobacterium$Day)
df_Mycobacterium$date <- as.Date(df_Mycobacterium$date, format = "%Y-%m-%d")
df_Mycobacterium_rare$date <- paste0(df_Mycobacterium_rare$Year, "-",df_Mycobacterium_rare$Month,"-",df_Mycobacterium_rare$Day)
df_Mycobacterium_rare$date <- as.Date(df_Mycobacterium_rare$date, format = "%Y-%m-%d")

# linear regression 
lm_Mycobacterium <- lm(data=df_Mycobacterium, log_ratio ~ date + Site)
anova(lm_Mycobacterium)
summary(lm_Mycobacterium)

# model assumptions
hist(resid(lm_Mycobacterium))
plot(resid(lm_Mycobacterium) ~ fitted(lm_Mycobacterium))

library(PMCMR)
attach(df_Mycobacterium)
ph_kwtest_Mycobacterium <- posthoc.kruskal.dunn.test(log_ratio, Site, "BH")      
capture.output(ph_kwtest_Mycobacterium, file = "Stats_Mycobacterium_logRatio_Site.txt")
detach(df_Mycobacterium)

# Mycobacterium rarefied data     
# linear regression 
lm_Mycobacterium_rare <- lm(data=df_Mycobacterium_rare, log_samplesums_add1 ~ date + Site)
anova(lm_Mycobacterium_rare)
summary(lm_Mycobacterium_rare)

# model assumptions
hist(resid(lm_Mycobacterium_rare))
plot(resid(lm_Mycobacterium_rare) ~ fitted(lm_Mycobacterium_rare))

library(PMCMR)
attach(df_Mycobacterium_rare)
ph_kwtest_Mycobacterium_rare <- posthoc.kruskal.dunn.test(log_samplesums_add1, Site, "BH")      
capture.output(ph_kwtest_Mycobacterium_rare, file = "Stats_Mycobacterium_logCount_rare18059_Site.txt")
detach(df_Mycobacterium_rare)

kruskal_Mycobacterium_rare <- kruskal.test(df_Mycobacterium_rare$log_samplesums_add1, df_Mycobacterium$Site)
capture.output(kruskal_Mycobacterium_rare, file = "kruskal_Mycobacterium_rare.txt")

#5 Enterobacter    
## mutate parameters to log(taxon reads+1) - log(total reads+1)

sample_data(Enterobacter_ps)$samplesums <- sample_sums(Enterobacter_ps)
df_Enterobacter <- as.data.frame(sample_data(Enterobacter_ps)@.Data)
colnames(df_Enterobacter) <- sample_data(Enterobacter_ps)@names
head(df_Enterobacter) 
df_Enterobacter$log_samplesums <- log(df_Enterobacter$samplesums)
df_Enterobacter$log_samplesums_add1 <- log(df_Enterobacter$samplesums +1)

# same on rarefied data
sample_data(Enterobacter_ps_rare)$samplesums <- sample_sums(Enterobacter_ps_rare)
df_Enterobacter_rare <- as.data.frame(sample_data(Enterobacter_ps_rare)@.Data)
colnames(df_Enterobacter_rare) <- sample_data(Enterobacter_ps_rare)@names
head(df_Enterobacter_rare) 
df_Enterobacter_rare$log_samplesums <- log(df_Enterobacter_rare$samplesums)
df_Enterobacter_rare$log_samplesums_add1 <- log(df_Enterobacter_rare$samplesums +1)

# add total coverage to Enterobacter df
Enterobacter_samples <- c(as.character(df_Enterobacter$Sample))
ss_psdata_Enterobacter <- subset_samples(psdata_IVER_cleaned_noNA, Sample %in% Enterobacter_samples)
df_Enterobacter$samplesums_total <- sample_sums(ss_psdata_Enterobacter)
df_Enterobacter$ratio_ss <- df_Enterobacter$samplesums/df_Enterobacter$samplesums_total
df_Enterobacter$log_ratio <- log(df_Enterobacter$samplesums + 1) - log(df_Enterobacter$samplesums_total + 1)

#plot
ggplot(df_Enterobacter, aes(x=Site, y=log_ratio, color = Site)) +
  geom_point(aes(), position = position_jitterdodge(1), alpha = 0.3, size = 2) +
  geom_boxplot(aes(), alpha = 0.75, outlier.shape = NULL) +
  scale_color_manual(values = colorset[c(3,2,4,11,9,6,28,13)]) + theme_classic()
dev.off()

#safe fig as jpeg
ggsave(file="Ratio_Enterobacter_perSite_new.jpeg", width=5, height=3, dpi=300, bg="transparent")

#### statistics target species #####
# adjust time
df_Enterobacter$date <- paste0(df_Enterobacter$Year, "-",df_Enterobacter$Month,"-",df_Enterobacter$Day)
df_Enterobacter$date <- as.Date(df_Enterobacter$date, format = "%Y-%m-%d")
df_Enterobacter_rare$date <- paste0(df_Enterobacter_rare$Year, "-",df_Enterobacter_rare$Month,"-",df_Enterobacter_rare$Day)
df_Enterobacter_rare$date <- as.Date(df_Enterobacter_rare$date, format = "%Y-%m-%d")

# linear regression 
lm_Enterobacter <- lm(data=df_Enterobacter, log_ratio ~ date + Site)
anova(lm_Enterobacter)
summary(lm_Enterobacter)

# model assumptions
hist(resid(lm_Enterobacter))
plot(resid(lm_Enterobacter) ~ fitted(lm_Enterobacter))

library(PMCMR)
attach(df_Enterobacter)
ph_kwtest_Enterobacter <- posthoc.kruskal.dunn.test(log_ratio, Site, "BH")      
capture.output(ph_kwtest_Enterobacter, file = "Stats_Enterobacter_logRatio_Site.txt")
detach(df_Enterobacter)

# Enterobacter rarefied data     
# linear regression 
lm_Enterobacter_rare <- lm(data=df_Enterobacter_rare, log_samplesums_add1 ~ date + Site)
anova(lm_Enterobacter_rare)
summary(lm_Enterobacter_rare)

# model assumptions
hist(resid(lm_Enterobacter_rare))
plot(resid(lm_Enterobacter_rare) ~ fitted(lm_Enterobacter_rare))

library(PMCMR)
attach(df_Enterobacter_rare)
ph_kwtest_Enterobacter_rare <- posthoc.kruskal.dunn.test(log_samplesums_add1, Site, "BH")      
capture.output(ph_kwtest_Enterobacter_rare, file = "Stats_Enterobacter_logCount_rare18059_Site.txt")
detach(df_Enterobacter_rare)

kruskal_Enterobacter_rare <- kruskal.test(df_Enterobacter_rare$log_samplesums_add1, df_Enterobacter$Site)
capture.output(kruskal_Enterobacter_rare, file = "kruskal_Enterobacter_rare.txt")

#6 Enterococcus    
## mutate parameters to log(taxon reads+1) - log(total reads+1)

sample_data(Enterococcus_ps)$samplesums <- sample_sums(Enterococcus_ps)
df_Enterococcus <- as.data.frame(sample_data(Enterococcus_ps)@.Data)
colnames(df_Enterococcus) <- sample_data(Enterococcus_ps)@names
head(df_Enterococcus) 
df_Enterococcus$log_samplesums <- log(df_Enterococcus$samplesums)
df_Enterococcus$log_samplesums_add1 <- log(df_Enterococcus$samplesums +1)

# same on rarefied data
sample_data(Enterococcus_ps_rare)$samplesums <- sample_sums(Enterococcus_ps_rare)
df_Enterococcus_rare <- as.data.frame(sample_data(Enterococcus_ps_rare)@.Data)
colnames(df_Enterococcus_rare) <- sample_data(Enterococcus_ps_rare)@names
head(df_Enterococcus_rare) 
df_Enterococcus_rare$log_samplesums <- log(df_Enterococcus_rare$samplesums)
df_Enterococcus_rare$log_samplesums_add1 <- log(df_Enterococcus_rare$samplesums +1)

# add total coverage to Enterococcus df
Enterococcus_samples <- c(as.character(df_Enterococcus$Sample))
ss_psdata_Enterococcus <- subset_samples(psdata_IVER_cleaned_noNA, Sample %in% Enterococcus_samples)
df_Enterococcus$samplesums_total <- sample_sums(ss_psdata_Enterococcus)
df_Enterococcus$ratio_ss <- df_Enterococcus$samplesums/df_Enterococcus$samplesums_total
df_Enterococcus$log_ratio <- log(df_Enterococcus$samplesums + 1) - log(df_Enterococcus$samplesums_total + 1)

#plot
ggplot(df_Enterococcus, aes(x=Site, y=log_ratio, color = Site)) +
  geom_point(aes(), position = position_jitterdodge(1), alpha = 0.3, size = 2) +
  geom_boxplot(aes(), alpha = 0.75, outlier.shape = NULL) +
  scale_color_manual(values = colorset[c(3,2,4,11,9,6,28,13)]) + theme_classic()
dev.off()

#safe fig as jpeg
ggsave(file="Ratio_Enterococcus_perSite_new.jpeg", width=5, height=3, dpi=300, bg="transparent")

#### statistics target species #####
# adjust time
df_Enterococcus$date <- paste0(df_Enterococcus$Year, "-",df_Enterococcus$Month,"-",df_Enterococcus$Day)
df_Enterococcus$date <- as.Date(df_Enterococcus$date, format = "%Y-%m-%d")
df_Enterococcus_rare$date <- paste0(df_Enterococcus_rare$Year, "-",df_Enterococcus_rare$Month,"-",df_Enterococcus_rare$Day)
df_Enterococcus_rare$date <- as.Date(df_Enterococcus_rare$date, format = "%Y-%m-%d")

# linear regression 
lm_Enterococcus <- lm(data=df_Enterococcus, log_ratio ~ date + Site)
anova(lm_Enterococcus)
summary(lm_Enterococcus)

# model assumptions
hist(resid(lm_Enterococcus))
plot(resid(lm_Enterococcus) ~ fitted(lm_Enterococcus))

library(PMCMR)
attach(df_Enterococcus)
ph_kwtest_Enterococcus <- posthoc.kruskal.dunn.test(log_ratio, Site, "BH")      
capture.output(ph_kwtest_Enterococcus, file = "Stats_Enterococcus_logRatio_Site.txt")
detach(df_Enterococcus)

# Enterococcus rarefied data     
# linear regression 
lm_Enterococcus_rare <- lm(data=df_Enterococcus_rare, log_samplesums_add1 ~ date + Site)
anova(lm_Enterococcus_rare)
summary(lm_Enterococcus_rare)

# model assumptions
hist(resid(lm_Enterococcus_rare))
plot(resid(lm_Enterococcus_rare) ~ fitted(lm_Enterococcus_rare))

library(PMCMR)
attach(df_Enterococcus_rare)
ph_kwtest_Enterococcus_rare <- posthoc.kruskal.dunn.test(log_samplesums_add1, Site, "BH")      
capture.output(ph_kwtest_Enterococcus_rare, file = "Stats_Enterococcus_logCount_rare18059_Site.txt")
detach(df_Enterococcus_rare)

kruskal_Enterococcus_rare <- kruskal.test(df_Enterococcus_rare$log_samplesums_add1, df_Enterococcus$Site)
capture.output(kruskal_Enterococcus_rare, file = "kruskal_Enterococcus_rare.txt")

#7 Bacteroides    
## mutate parameters to log(taxon reads+1) - log(total reads+1)

sample_data(Bacteroides_ps)$samplesums <- sample_sums(Bacteroides_ps)
df_Bacteroides <- as.data.frame(sample_data(Bacteroides_ps)@.Data)
colnames(df_Bacteroides) <- sample_data(Bacteroides_ps)@names
head(df_Bacteroides) 
df_Bacteroides$log_samplesums <- log(df_Bacteroides$samplesums)
df_Bacteroides$log_samplesums_add1 <- log(df_Bacteroides$samplesums +1)

# same on rarefied data
sample_data(Bacteroides_ps_rare)$samplesums <- sample_sums(Bacteroides_ps_rare)
df_Bacteroides_rare <- as.data.frame(sample_data(Bacteroides_ps_rare)@.Data)
colnames(df_Bacteroides_rare) <- sample_data(Bacteroides_ps_rare)@names
head(df_Bacteroides_rare) 
df_Bacteroides_rare$log_samplesums <- log(df_Bacteroides_rare$samplesums)
df_Bacteroides_rare$log_samplesums_add1 <- log(df_Bacteroides_rare$samplesums +1)

# add total coverage to Bacteroides df
Bacteroides_samples <- c(as.character(df_Bacteroides$Sample))
ss_psdata_Bacteroides <- subset_samples(psdata_IVER_cleaned_noNA, Sample %in% Bacteroides_samples)
df_Bacteroides$samplesums_total <- sample_sums(ss_psdata_Bacteroides)
df_Bacteroides$ratio_ss <- df_Bacteroides$samplesums/df_Bacteroides$samplesums_total
df_Bacteroides$log_ratio <- log(df_Bacteroides$samplesums + 1) - log(df_Bacteroides$samplesums_total + 1)

#plot
ggplot(df_Bacteroides, aes(x=Site, y=log_ratio, color = Site)) +
  geom_point(aes(), position = position_jitterdodge(1), alpha = 0.3, size = 2) +
  geom_boxplot(aes(), alpha = 0.75, outlier.shape = NULL) +
  scale_color_manual(values = colorset[c(3,2,4,11,9,6,28,13)]) + theme_classic()
dev.off()

#safe fig as jpeg
ggsave(file="Ratio_Bacteroides_perSite_new.jpeg", width=5, height=3, dpi=300, bg="transparent")

#### statistics target species #####
# adjust time
df_Bacteroides$date <- paste0(df_Bacteroides$Year, "-",df_Bacteroides$Month,"-",df_Bacteroides$Day)
df_Bacteroides$date <- as.Date(df_Bacteroides$date, format = "%Y-%m-%d")
df_Bacteroides_rare$date <- paste0(df_Bacteroides_rare$Year, "-",df_Bacteroides_rare$Month,"-",df_Bacteroides_rare$Day)
df_Bacteroides_rare$date <- as.Date(df_Bacteroides_rare$date, format = "%Y-%m-%d")

# linear regression 
lm_Bacteroides <- lm(data=df_Bacteroides, log_ratio ~ date + Site)
anova(lm_Bacteroides)
summary(lm_Bacteroides)

# model assumptions
hist(resid(lm_Bacteroides))
plot(resid(lm_Bacteroides) ~ fitted(lm_Bacteroides))

library(PMCMR)
attach(df_Bacteroides)
ph_kwtest_Bacteroides <- posthoc.kruskal.dunn.test(log_ratio, Site, "BH")      
capture.output(ph_kwtest_Bacteroides, file = "Stats_Bacteroides_logRatio_Site.txt")
detach(df_Bacteroides)

# Bacteroides rarefied data     
# linear regression 
lm_Bacteroides_rare <- lm(data=df_Bacteroides_rare, log_samplesums_add1 ~ date + Site)
anova(lm_Bacteroides_rare)
summary(lm_Bacteroides_rare)

# model assumptions
hist(resid(lm_Bacteroides_rare))
plot(resid(lm_Bacteroides_rare) ~ fitted(lm_Bacteroides_rare))

library(PMCMR)
attach(df_Bacteroides_rare)
ph_kwtest_Bacteroides_rare <- posthoc.kruskal.dunn.test(log_samplesums_add1, Site, "BH")      
capture.output(ph_kwtest_Bacteroides_rare, file = "Stats_Bacteroides_logCount_rare18059_Site.txt")
detach(df_Bacteroides_rare)

kruskal_Bacteroides_rare <- kruskal.test(df_Bacteroides_rare$log_samplesums_add1, df_Bacteroides$Site)
capture.output(kruskal_Bacteroides_rare, file = "kruskal_Bacteroides_rare.txt")

#8 Pseudomonas    
## mutate parameters to log(taxon reads+1) - log(total reads+1)

sample_data(Pseudomonas_ps)$samplesums <- sample_sums(Pseudomonas_ps)
df_Pseudomonas <- as.data.frame(sample_data(Pseudomonas_ps)@.Data)
colnames(df_Pseudomonas) <- sample_data(Pseudomonas_ps)@names
head(df_Pseudomonas) 
df_Pseudomonas$log_samplesums <- log(df_Pseudomonas$samplesums)
df_Pseudomonas$log_samplesums_add1 <- log(df_Pseudomonas$samplesums +1)

# same on rarefied data
sample_data(Pseudomonas_ps_rare)$samplesums <- sample_sums(Pseudomonas_ps_rare)
df_Pseudomonas_rare <- as.data.frame(sample_data(Pseudomonas_ps_rare)@.Data)
colnames(df_Pseudomonas_rare) <- sample_data(Pseudomonas_ps_rare)@names
head(df_Pseudomonas_rare) 
df_Pseudomonas_rare$log_samplesums <- log(df_Pseudomonas_rare$samplesums)
df_Pseudomonas_rare$log_samplesums_add1 <- log(df_Pseudomonas_rare$samplesums +1)

# add total coverage to Pseudomonas df
Pseudomonas_samples <- c(as.character(df_Pseudomonas$Sample))
ss_psdata_Pseudomonas <- subset_samples(psdata_IVER_cleaned_noNA, Sample %in% Pseudomonas_samples)
df_Pseudomonas$samplesums_total <- sample_sums(ss_psdata_Pseudomonas)
df_Pseudomonas$ratio_ss <- df_Pseudomonas$samplesums/df_Pseudomonas$samplesums_total
df_Pseudomonas$log_ratio <- log(df_Pseudomonas$samplesums + 1) - log(df_Pseudomonas$samplesums_total + 1)

#plot
ggplot(df_Pseudomonas, aes(x=Site, y=log_ratio, color = Site)) +
  geom_point(aes(), position = position_jitterdodge(1), alpha = 0.3, size = 2) +
  geom_boxplot(aes(), alpha = 0.75, outlier.shape = NULL) +
  scale_color_manual(values = colorset[c(3,2,4,11,9,6,28,13)]) + theme_classic()
dev.off()

#safe fig as jpeg
ggsave(file="Ratio_Pseudomonas_perSite_new.jpeg", width=5, height=3, dpi=300, bg="transparent")

#### statistics target species #####
# adjust time
df_Pseudomonas$date <- paste0(df_Pseudomonas$Year, "-",df_Pseudomonas$Month,"-",df_Pseudomonas$Day)
df_Pseudomonas$date <- as.Date(df_Pseudomonas$date, format = "%Y-%m-%d")
df_Pseudomonas_rare$date <- paste0(df_Pseudomonas_rare$Year, "-",df_Pseudomonas_rare$Month,"-",df_Pseudomonas_rare$Day)
df_Pseudomonas_rare$date <- as.Date(df_Pseudomonas_rare$date, format = "%Y-%m-%d")

# linear regression 
lm_Pseudomonas <- lm(data=df_Pseudomonas, log_ratio ~ date + Site)
anova(lm_Pseudomonas)
summary(lm_Pseudomonas)

# model assumptions
hist(resid(lm_Pseudomonas))
plot(resid(lm_Pseudomonas) ~ fitted(lm_Pseudomonas))

library(PMCMR)
attach(df_Pseudomonas)
ph_kwtest_Pseudomonas <- posthoc.kruskal.dunn.test(log_ratio, Site, "BH")      
capture.output(ph_kwtest_Pseudomonas, file = "Stats_Pseudomonas_logRatio_Site.txt")
detach(df_Pseudomonas)

# Pseudomonas rarefied data     
# linear regression 
lm_Pseudomonas_rare <- lm(data=df_Pseudomonas_rare, log_samplesums_add1 ~ date + Site)
anova(lm_Pseudomonas_rare)
summary(lm_Pseudomonas_rare)

# model assumptions
hist(resid(lm_Pseudomonas_rare))
plot(resid(lm_Pseudomonas_rare) ~ fitted(lm_Pseudomonas_rare))

library(PMCMR)
attach(df_Pseudomonas_rare)
ph_kwtest_Pseudomonas_rare <- posthoc.kruskal.dunn.test(log_samplesums_add1, Site, "BH")      
capture.output(ph_kwtest_Pseudomonas_rare, file = "Stats_Pseudomonas_logCount_rare18059_Site.txt")
detach(df_Pseudomonas_rare)

kruskal_Pseudomonas_rare <- kruskal.test(df_Pseudomonas_rare$log_samplesums_add1, df_Pseudomonas$Site)
capture.output(kruskal_Pseudomonas_rare, file = "kruskal_Pseudomonas_rare.txt")

#9 Streptococcus    
## mutate parameters to log(taxon reads+1) - log(total reads+1)

sample_data(Streptococcus_ps)$samplesums <- sample_sums(Streptococcus_ps)
df_Streptococcus <- as.data.frame(sample_data(Streptococcus_ps)@.Data)
colnames(df_Streptococcus) <- sample_data(Streptococcus_ps)@names
head(df_Streptococcus) 
df_Streptococcus$log_samplesums <- log(df_Streptococcus$samplesums)
df_Streptococcus$log_samplesums_add1 <- log(df_Streptococcus$samplesums +1)

# same on rarefied data
sample_data(Streptococcus_ps_rare)$samplesums <- sample_sums(Streptococcus_ps_rare)
df_Streptococcus_rare <- as.data.frame(sample_data(Streptococcus_ps_rare)@.Data)
colnames(df_Streptococcus_rare) <- sample_data(Streptococcus_ps_rare)@names
head(df_Streptococcus_rare) 
df_Streptococcus_rare$log_samplesums <- log(df_Streptococcus_rare$samplesums)
df_Streptococcus_rare$log_samplesums_add1 <- log(df_Streptococcus_rare$samplesums +1)

# add total coverage to Streptococcus df
Streptococcus_samples <- c(as.character(df_Streptococcus$Sample))
ss_psdata_Streptococcus <- subset_samples(psdata_IVER_cleaned_noNA, Sample %in% Streptococcus_samples)
df_Streptococcus$samplesums_total <- sample_sums(ss_psdata_Streptococcus)
df_Streptococcus$ratio_ss <- df_Streptococcus$samplesums/df_Streptococcus$samplesums_total
df_Streptococcus$log_ratio <- log(df_Streptococcus$samplesums + 1) - log(df_Streptococcus$samplesums_total + 1)

#plot
ggplot(df_Streptococcus, aes(x=Site, y=log_ratio, color = Site)) +
  geom_point(aes(), position = position_jitterdodge(1), alpha = 0.3, size = 2) +
  geom_boxplot(aes(), alpha = 0.75, outlier.shape = NULL) +
  scale_color_manual(values = colorset[c(3,2,4,11,9,6,28,13)]) + theme_classic()
dev.off()

#safe fig as jpeg
ggsave(file="Ratio_Streptococcus_perSite_new.jpeg", width=5, height=3, dpi=300, bg="transparent")

#### statistics target species #####
# adjust time
df_Streptococcus$date <- paste0(df_Streptococcus$Year, "-",df_Streptococcus$Month,"-",df_Streptococcus$Day)
df_Streptococcus$date <- as.Date(df_Streptococcus$date, format = "%Y-%m-%d")
df_Streptococcus_rare$date <- paste0(df_Streptococcus_rare$Year, "-",df_Streptococcus_rare$Month,"-",df_Streptococcus_rare$Day)
df_Streptococcus_rare$date <- as.Date(df_Streptococcus_rare$date, format = "%Y-%m-%d")

# linear regression 
lm_Streptococcus <- lm(data=df_Streptococcus, log_ratio ~ date + Site)
anova(lm_Streptococcus)
summary(lm_Streptococcus)

# model assumptions
hist(resid(lm_Streptococcus))
plot(resid(lm_Streptococcus) ~ fitted(lm_Streptococcus))

library(PMCMR)
attach(df_Streptococcus)
ph_kwtest_Streptococcus <- posthoc.kruskal.dunn.test(log_ratio, Site, "BH")      
capture.output(ph_kwtest_Streptococcus, file = "Stats_Streptococcus_logRatio_Site.txt")
detach(df_Streptococcus)

# Streptococcus rarefied data     
# linear regression 
lm_Streptococcus_rare <- lm(data=df_Streptococcus_rare, log_samplesums_add1 ~ date + Site)
anova(lm_Streptococcus_rare)
summary(lm_Streptococcus_rare)

# model assumptions
hist(resid(lm_Streptococcus_rare))
plot(resid(lm_Streptococcus_rare) ~ fitted(lm_Streptococcus_rare))

library(PMCMR)
attach(df_Streptococcus_rare)
ph_kwtest_Streptococcus_rare <- posthoc.kruskal.dunn.test(log_samplesums_add1, Site, "BH")      
capture.output(ph_kwtest_Streptococcus_rare, file = "Stats_Streptococcus_logCount_rare18059_Site.txt")
detach(df_Streptococcus_rare)

kruskal_Streptococcus_rare <- kruskal.test(df_Streptococcus_rare$log_samplesums_add1, df_Streptococcus$Site)
capture.output(kruskal_Streptococcus_rare, file = "kruskal_Streptococcus_rare.txt")

#10 Clostridium    
## mutate parameters to log(taxon reads+1) - log(total reads+1)

sample_data(Clostridium_ps)$samplesums <- sample_sums(Clostridium_ps)
df_Clostridium <- as.data.frame(sample_data(Clostridium_ps)@.Data)
colnames(df_Clostridium) <- sample_data(Clostridium_ps)@names
head(df_Clostridium) 
df_Clostridium$log_samplesums <- log(df_Clostridium$samplesums)
df_Clostridium$log_samplesums_add1 <- log(df_Clostridium$samplesums +1)

# same on rarefied data
sample_data(Clostridium_ps_rare)$samplesums <- sample_sums(Clostridium_ps_rare)
df_Clostridium_rare <- as.data.frame(sample_data(Clostridium_ps_rare)@.Data)
colnames(df_Clostridium_rare) <- sample_data(Clostridium_ps_rare)@names
head(df_Clostridium_rare) 
df_Clostridium_rare$log_samplesums <- log(df_Clostridium_rare$samplesums)
df_Clostridium_rare$log_samplesums_add1 <- log(df_Clostridium_rare$samplesums +1)

# add total coverage to Clostridium df
Clostridium_samples <- c(as.character(df_Clostridium$Sample))
ss_psdata_Clostridium <- subset_samples(psdata_IVER_cleaned_noNA, Sample %in% Clostridium_samples)
df_Clostridium$samplesums_total <- sample_sums(ss_psdata_Clostridium)
df_Clostridium$ratio_ss <- df_Clostridium$samplesums/df_Clostridium$samplesums_total
df_Clostridium$log_ratio <- log(df_Clostridium$samplesums + 1) - log(df_Clostridium$samplesums_total + 1)

#plot
ggplot(df_Clostridium, aes(x=Site, y=log_ratio, color = Site)) +
  geom_point(aes(), position = position_jitterdodge(1), alpha = 0.3, size = 2) +
  geom_boxplot(aes(), alpha = 0.75, outlier.shape = NULL) +
  scale_color_manual(values = colorset[c(3,2,4,11,9,6,28,13)]) + theme_classic()
dev.off()

#safe fig as jpeg
ggsave(file="Ratio_Clostridium_perSite_new.jpeg", width=5, height=3, dpi=300, bg="transparent")

#### statistics target species #####
# adjust time
df_Clostridium$date <- paste0(df_Clostridium$Year, "-",df_Clostridium$Month,"-",df_Clostridium$Day)
df_Clostridium$date <- as.Date(df_Clostridium$date, format = "%Y-%m-%d")
df_Clostridium_rare$date <- paste0(df_Clostridium_rare$Year, "-",df_Clostridium_rare$Month,"-",df_Clostridium_rare$Day)
df_Clostridium_rare$date <- as.Date(df_Clostridium_rare$date, format = "%Y-%m-%d")

# linear regression 
lm_Clostridium <- lm(data=df_Clostridium, log_ratio ~ date + Site)
anova(lm_Clostridium)
summary(lm_Clostridium)

# model assumptions
hist(resid(lm_Clostridium))
plot(resid(lm_Clostridium) ~ fitted(lm_Clostridium))

library(PMCMR)
attach(df_Clostridium)
ph_kwtest_Clostridium <- posthoc.kruskal.dunn.test(log_ratio, Site, "BH")      
capture.output(ph_kwtest_Clostridium, file = "Stats_Clostridium_logRatio_Site.txt")
detach(df_Clostridium)

# Clostridium rarefied data     
# linear regression 
lm_Clostridium_rare <- lm(data=df_Clostridium_rare, log_samplesums_add1 ~ date + Site)
anova(lm_Clostridium_rare)
summary(lm_Clostridium_rare)

# model assumptions
hist(resid(lm_Clostridium_rare))
plot(resid(lm_Clostridium_rare) ~ fitted(lm_Clostridium_rare))

library(PMCMR)
attach(df_Clostridium_rare)
ph_kwtest_Clostridium_rare <- posthoc.kruskal.dunn.test(log_samplesums_add1, Site, "BH")      
capture.output(ph_kwtest_Clostridium_rare, file = "Stats_Clostridium_logCount_rare18059_Site.txt")
detach(df_Clostridium_rare)

kruskal_Clostridium_rare <- kruskal.test(df_Clostridium_rare$log_samplesums_add1, df_Clostridium$Site)
capture.output(kruskal_Clostridium_rare, file = "kruskal_Clostridium_rare.txt")

#11 Aeromonas    
## mutate parameters to log(taxon reads+1) - log(total reads+1)

sample_data(Aeromonas_ps)$samplesums <- sample_sums(Aeromonas_ps)
df_Aeromonas <- as.data.frame(sample_data(Aeromonas_ps)@.Data)
colnames(df_Aeromonas) <- sample_data(Aeromonas_ps)@names
head(df_Aeromonas) 
df_Aeromonas$log_samplesums <- log(df_Aeromonas$samplesums)
df_Aeromonas$log_samplesums_add1 <- log(df_Aeromonas$samplesums +1)

# same on rarefied data
sample_data(Aeromonas_ps_rare)$samplesums <- sample_sums(Aeromonas_ps_rare)
df_Aeromonas_rare <- as.data.frame(sample_data(Aeromonas_ps_rare)@.Data)
colnames(df_Aeromonas_rare) <- sample_data(Aeromonas_ps_rare)@names
head(df_Aeromonas_rare) 
df_Aeromonas_rare$log_samplesums <- log(df_Aeromonas_rare$samplesums)
df_Aeromonas_rare$log_samplesums_add1 <- log(df_Aeromonas_rare$samplesums +1)

# add total coverage to Aeromonas df
Aeromonas_samples <- c(as.character(df_Aeromonas$Sample))
ss_psdata_Aeromonas <- subset_samples(psdata_IVER_cleaned_noNA, Sample %in% Aeromonas_samples)
df_Aeromonas$samplesums_total <- sample_sums(ss_psdata_Aeromonas)
df_Aeromonas$ratio_ss <- df_Aeromonas$samplesums/df_Aeromonas$samplesums_total
df_Aeromonas$log_ratio <- log(df_Aeromonas$samplesums + 1) - log(df_Aeromonas$samplesums_total + 1)

#plot
ggplot(df_Aeromonas, aes(x=Site, y=log_ratio, color = Site)) +
  geom_point(aes(), position = position_jitterdodge(1), alpha = 0.3, size = 2) +
  geom_boxplot(aes(), alpha = 0.75, outlier.shape = NULL) +
  scale_color_manual(values = colorset[c(3,2,4,11,9,6,28,13)]) + theme_classic()
dev.off()

#safe fig as jpeg
ggsave(file="Ratio_Aeromonas_perSite_new.jpeg", width=5, height=3, dpi=300, bg="transparent")

#### statistics target species #####
# adjust time
df_Aeromonas$date <- paste0(df_Aeromonas$Year, "-",df_Aeromonas$Month,"-",df_Aeromonas$Day)
df_Aeromonas$date <- as.Date(df_Aeromonas$date, format = "%Y-%m-%d")
df_Aeromonas_rare$date <- paste0(df_Aeromonas_rare$Year, "-",df_Aeromonas_rare$Month,"-",df_Aeromonas_rare$Day)
df_Aeromonas_rare$date <- as.Date(df_Aeromonas_rare$date, format = "%Y-%m-%d")

# linear regression 
lm_Aeromonas <- lm(data=df_Aeromonas, log_ratio ~ date + Site)
anova(lm_Aeromonas)
summary(lm_Aeromonas)

# model assumptions
hist(resid(lm_Aeromonas))
plot(resid(lm_Aeromonas) ~ fitted(lm_Aeromonas))

library(PMCMR)
attach(df_Aeromonas)
ph_kwtest_Aeromonas <- posthoc.kruskal.dunn.test(log_ratio, Site, "BH")      
capture.output(ph_kwtest_Aeromonas, file = "Stats_Aeromonas_logRatio_Site.txt")
detach(df_Aeromonas)

# Aeromonas rarefied data     
# linear regression 
lm_Aeromonas_rare <- lm(data=df_Aeromonas_rare, log_samplesums_add1 ~ date + Site)
anova(lm_Aeromonas_rare)
summary(lm_Aeromonas_rare)

# model assumptions
hist(resid(lm_Aeromonas_rare))
plot(resid(lm_Aeromonas_rare) ~ fitted(lm_Aeromonas_rare))

library(PMCMR)
attach(df_Aeromonas_rare)
ph_kwtest_Aeromonas_rare <- posthoc.kruskal.dunn.test(log_samplesums_add1, Site, "BH")      
capture.output(ph_kwtest_Aeromonas_rare, file = "Stats_Aeromonas_logCount_rare18059_Site.txt")
detach(df_Aeromonas_rare)

kruskal_Aeromonas_rare <- kruskal.test(df_Aeromonas_rare$log_samplesums_add1, df_Aeromonas$Site)
capture.output(kruskal_Aeromonas_rare, file = "kruskal_Aeromonas_rare.txt")

#12 Legionella    
## mutate parameters to log(taxon reads+1) - log(total reads+1)

sample_data(Legionella_ps)$samplesums <- sample_sums(Legionella_ps)
df_Legionella <- as.data.frame(sample_data(Legionella_ps)@.Data)
colnames(df_Legionella) <- sample_data(Legionella_ps)@names
head(df_Legionella) 
df_Legionella$log_samplesums <- log(df_Legionella$samplesums)
df_Legionella$log_samplesums_add1 <- log(df_Legionella$samplesums +1)

# same on rarefied data
sample_data(Legionella_ps_rare)$samplesums <- sample_sums(Legionella_ps_rare)
df_Legionella_rare <- as.data.frame(sample_data(Legionella_ps_rare)@.Data)
colnames(df_Legionella_rare) <- sample_data(Legionella_ps_rare)@names
head(df_Legionella_rare) 
df_Legionella_rare$log_samplesums <- log(df_Legionella_rare$samplesums)
df_Legionella_rare$log_samplesums_add1 <- log(df_Legionella_rare$samplesums +1)

# add total coverage to Legionella df
Legionella_samples <- c(as.character(df_Legionella$Sample))
ss_psdata_Legionella <- subset_samples(psdata_IVER_cleaned_noNA, Sample %in% Legionella_samples)
df_Legionella$samplesums_total <- sample_sums(ss_psdata_Legionella)
df_Legionella$ratio_ss <- df_Legionella$samplesums/df_Legionella$samplesums_total
df_Legionella$log_ratio <- log(df_Legionella$samplesums + 1) - log(df_Legionella$samplesums_total + 1)

#plot
ggplot(df_Legionella, aes(x=Site, y=log_ratio, color = Site)) +
  geom_point(aes(), position = position_jitterdodge(1), alpha = 0.3, size = 2) +
  geom_boxplot(aes(), alpha = 0.75, outlier.shape = NULL) +
  scale_color_manual(values = colorset[c(3,2,4,11,9,6,28,13)]) + theme_classic()
dev.off()

#safe fig as jpeg
ggsave(file="Ratio_Legionella_perSite_new.jpeg", width=5, height=3, dpi=300, bg="transparent")

#### statistics target species #####
# adjust time
df_Legionella$date <- paste0(df_Legionella$Year, "-",df_Legionella$Month,"-",df_Legionella$Day)
df_Legionella$date <- as.Date(df_Legionella$date, format = "%Y-%m-%d")
df_Legionella_rare$date <- paste0(df_Legionella_rare$Year, "-",df_Legionella_rare$Month,"-",df_Legionella_rare$Day)
df_Legionella_rare$date <- as.Date(df_Legionella_rare$date, format = "%Y-%m-%d")

# linear regression 
lm_Legionella <- lm(data=df_Legionella, log_ratio ~ date + Site)
anova(lm_Legionella)
summary(lm_Legionella)

# model assumptions
hist(resid(lm_Legionella))
plot(resid(lm_Legionella) ~ fitted(lm_Legionella))

library(PMCMR)
attach(df_Legionella)
ph_kwtest_Legionella <- posthoc.kruskal.dunn.test(log_ratio, Site, "BH")      
capture.output(ph_kwtest_Legionella, file = "Stats_Legionella_logRatio_Site.txt")
detach(df_Legionella)

# Legionella rarefied data     
# linear regression 
lm_Legionella_rare <- lm(data=df_Legionella_rare, log_samplesums_add1 ~ date + Site)
anova(lm_Legionella_rare)
summary(lm_Legionella_rare)

# model assumptions
hist(resid(lm_Legionella_rare))
plot(resid(lm_Legionella_rare) ~ fitted(lm_Legionella_rare))

library(PMCMR)
attach(df_Legionella_rare)
ph_kwtest_Legionella_rare <- posthoc.kruskal.dunn.test(log_samplesums_add1, Site, "BH")      
capture.output(ph_kwtest_Legionella_rare, file = "Stats_Legionella_logCount_rare18059_Site.txt")
detach(df_Legionella_rare)

kruskal_Legionella_rare <- kruskal.test(df_Legionella_rare$log_samplesums_add1, df_Legionella$Site)
capture.output(kruskal_Legionella_rare, file = "kruskal_Legionella_rare.txt")

#13 Leptospira    
## mutate parameters to log(taxon reads+1) - log(total reads+1)

sample_data(Leptospira_ps)$samplesums <- sample_sums(Leptospira_ps)
df_Leptospira <- as.data.frame(sample_data(Leptospira_ps)@.Data)
colnames(df_Leptospira) <- sample_data(Leptospira_ps)@names
head(df_Leptospira) 
df_Leptospira$log_samplesums <- log(df_Leptospira$samplesums)
df_Leptospira$log_samplesums_add1 <- log(df_Leptospira$samplesums +1)

# same on rarefied data
sample_data(Leptospira_ps_rare)$samplesums <- sample_sums(Leptospira_ps_rare)
df_Leptospira_rare <- as.data.frame(sample_data(Leptospira_ps_rare)@.Data)
colnames(df_Leptospira_rare) <- sample_data(Leptospira_ps_rare)@names
head(df_Leptospira_rare) 
df_Leptospira_rare$log_samplesums <- log(df_Leptospira_rare$samplesums)
df_Leptospira_rare$log_samplesums_add1 <- log(df_Leptospira_rare$samplesums +1)

# add total coverage to Leptospira df
Leptospira_samples <- c(as.character(df_Leptospira$Sample))
ss_psdata_Leptospira <- subset_samples(psdata_IVER_cleaned_noNA, Sample %in% Leptospira_samples)
df_Leptospira$samplesums_total <- sample_sums(ss_psdata_Leptospira)
df_Leptospira$ratio_ss <- df_Leptospira$samplesums/df_Leptospira$samplesums_total
df_Leptospira$log_ratio <- log(df_Leptospira$samplesums + 1) - log(df_Leptospira$samplesums_total + 1)

#plot
ggplot(df_Leptospira, aes(x=Site, y=log_ratio, color = Site)) +
  geom_point(aes(), position = position_jitterdodge(1), alpha = 0.3, size = 2) +
  geom_boxplot(aes(), alpha = 0.75, outlier.shape = NULL) +
  scale_color_manual(values = colorset[c(3,2,4,11,9,6,28,13)]) + theme_classic()
dev.off()

#safe fig as jpeg
ggsave(file="Ratio_Leptospira_perSite_new.jpeg", width=5, height=3, dpi=300, bg="transparent")

#### statistics target species #####
# adjust time
df_Leptospira$date <- paste0(df_Leptospira$Year, "-",df_Leptospira$Month,"-",df_Leptospira$Day)
df_Leptospira$date <- as.Date(df_Leptospira$date, format = "%Y-%m-%d")
df_Leptospira_rare$date <- paste0(df_Leptospira_rare$Year, "-",df_Leptospira_rare$Month,"-",df_Leptospira_rare$Day)
df_Leptospira_rare$date <- as.Date(df_Leptospira_rare$date, format = "%Y-%m-%d")

# linear regression 
lm_Leptospira <- lm(data=df_Leptospira, log_ratio ~ date + Site)
anova(lm_Leptospira)
summary(lm_Leptospira)

# model assumptions
hist(resid(lm_Leptospira))
plot(resid(lm_Leptospira) ~ fitted(lm_Leptospira))

library(PMCMR)
attach(df_Leptospira)
ph_kwtest_Leptospira <- posthoc.kruskal.dunn.test(log_ratio, Site, "BH")      
capture.output(ph_kwtest_Leptospira, file = "Stats_Leptospira_logRatio_Site.txt")
detach(df_Leptospira)

# Leptospira rarefied data     
# linear regression 
lm_Leptospira_rare <- lm(data=df_Leptospira_rare, log_samplesums_add1 ~ date + Site)
anova(lm_Leptospira_rare)
summary(lm_Leptospira_rare)

# model assumptions
hist(resid(lm_Leptospira_rare))
plot(resid(lm_Leptospira_rare) ~ fitted(lm_Leptospira_rare))

library(PMCMR)
attach(df_Leptospira_rare)
ph_kwtest_Leptospira_rare <- posthoc.kruskal.dunn.test(log_samplesums_add1, Site, "BH")      
capture.output(ph_kwtest_Leptospira_rare, file = "Stats_Leptospira_logCount_rare18059_Site.txt")
detach(df_Leptospira_rare)

kruskal_Leptospira_rare <- kruskal.test(df_Leptospira_rare$log_samplesums_add1, df_Leptospira$Site)
capture.output(kruskal_Leptospira_rare, file = "kruskal_Leptospira_rare.txt")


################################ R --  DESeq2 differential abundance analysis of ASVs ################################ 


## calculate differential abundance of ASVs for H N C sites [ASV level!]

# based on beta diversity patterns we aim to find the underlying 
# differences in bacterial taxa that drive beta diversity

# input data
psdata_IVER_WWTP <- subset_samples(psdata_IVER_cleaned_noNA, Site != "up" & Site != "down" & Site !="control")
psdata_IVER_WWTP

# subset all H N C samples
HNC_psdata <- subset_samples(psdata_IVER_WWTP, Site == "H" | Site == "N" | Site == "C")

# prune empty taxa slots
HNC_psdata_pruned <- prune_taxa(taxa_sums(HNC_psdata) > 0, HNC_psdata)

# create Deseq object from physeq object
HNC_dds <- phyloseq_to_deseq2(HNC_psdata_pruned, ~ Site)

# Esitmate size factors and dispersions
HNC_dds <- estimateSizeFactors(HNC_dds)
HNC_dds <- estimateDispersions(HNC_dds)

# plot dispersions
deseq_var_HCN <- deseq_var(HNC_psdata_pruned, "Site")
plot_dispersion(deseq_var_HCN$datadf, deseq_var_HCN$fitdf)

# apply VarianceStabilizingTransformation

HNC_dds <- varianceStabilizingTransformation(HNC_dds)
dim(HNC_dds)

# store original non-transformed otu table in updown_prunedpruned_0 and the object to add VST_table in updown_prunedpruned_vst
HNC_psdata_pruned_0 <- HNC_psdata_pruned
HNC_psdata_pruned_vst <- HNC_psdata_pruned
otu_table(HNC_psdata_pruned_0)[1:5,1:5]

# store variance stabilised transformed otu table in soildata_vst
otu_table(HNC_psdata_pruned_vst) <- otu_table(assay(HNC_dds), taxa_are_rows = TRUE) 
otu_table(HNC_psdata_pruned_vst)[1:5,1:5]

# set negative transformed values to ZERO (as they are estimated to be close to zero based on the fitted NegBin model: the more negative, the more likely to be true 0)
otu_table(HNC_psdata_pruned_vst)[otu_table(HNC_psdata_pruned_vst) < 0] <- 0
otu_table(HNC_psdata_pruned_vst)[1:5,1:5]

HNC_dds_vst <- phyloseq_to_deseq2(HNC_psdata_pruned_vst, ~ Site)
#geoMeans <- apply(counts(updown_dds_G), 1, gm_mean)
HNC_dds_vst <- estimateSizeFactors(HNC_dds_vst)
HNC_dds_vst <- estimateDispersions(HNC_dds_vst, fitType = "local")

HNC_dds_vst


## Differential abundance testing GENUS
library(DESeq2)
design(HNC_dds_vst)
HNC_dds_vst_DA    <- DESeq(HNC_dds_vst)
resultsNames(HNC_dds_vst_DA)

res_HC <- results(HNC_dds_vst_DA, contrast = c("Site", "H", "C"))
res_HN <- results(HNC_dds_vst_DA, contrast = c("Site", "H", "N"))
res_NC <- results(HNC_dds_vst_DA, contrast = c("Site", "N", "C"))

summary(res_HC)
summary(res_HN)
summary(res_NC)

# remove NAs that appeared because of low Normalized counts (power too low for robust DA estimation)
res_HC_nona <- res_HC[!is.na(res_HC$padj),]
res_HN_nona <- res_HN[!is.na(res_HN$padj),]
res_NC_nona <- res_NC[!is.na(res_NC$padj),]

### ASVs in higher abundance in H & N vs. C
# Filter rownames(lfc positive values) %in% H & N --> intersect

sigtab_HC_pos <- subset(sigtab_HC, log2FoldChange > 0)
sigtab_NC_pos <- subset(sigtab_NC, log2FoldChange > 0)
sigtab_HC_neg <- subset(sigtab_HC, log2FoldChange < 0)
sigtab_NC_neg <- subset(sigtab_NC, log2FoldChange < 0)

# more abunant taxa in clinical samples (HN vs. C)
list_HN_vs_C <- intersect(rownames(sigtab_HC_pos), rownames(sigtab_NC_pos))
length(list_HN_vs_C) # 207 HN vs C
# more abunant taxa in municipal samples (C vs. HN)
list_HN_vs_C_neg <- intersect(rownames(sigtab_HC_neg), rownames(sigtab_NC_neg))
length(list_HN_vs_C_neg) # 128 C vs HN

sigtab_HN_vs_C <- subset(sigtab_HC, rownames(sigtab_HC) %in% list_HN_vs_C)
sigtab_HN_vs_C <- sigtab_HN_vs_C[order(rownames(sigtab_HN_vs_C)),]
sigtab_N_vs_C <- subset(sigtab_NC, rownames(sigtab_NC) %in% list_HN_vs_C)
sigtab_N_vs_C <- sigtab_N_vs_C[order(rownames(sigtab_N_vs_C)),]


HNC_psdata_pruned_rel <- transform_sample_counts(HNC_psdata_pruned, function(x) x/sum(x)*100)
HNC_psdata_pruned_rel <- subset_taxa(HNC_psdata_pruned_rel, taxa_names(HNC_psdata_pruned_rel) %in% list_HN_vs_C)

HNC_psdata_pruned_rel_H <- subset_samples(HNC_psdata_pruned_rel, Site == "H")
HNC_psdata_pruned_rel_N <- subset_samples(HNC_psdata_pruned_rel, Site == "N")
HNC_psdata_pruned_rel_C <- subset_samples(HNC_psdata_pruned_rel, Site == "C")

HNC_comp_data <- as.data.frame(rowMeans(otu_table(HNC_psdata_pruned_rel_H)))
HNC_comp_data$mean_N <- c(rowMeans(otu_table(HNC_psdata_pruned_rel_N)))
HNC_comp_data$mean_C <- c(rowMeans(otu_table(HNC_psdata_pruned_rel_C)))
names(HNC_comp_data)[1] <- "mean_H"

head(HNC_comp_data)
HNC_comp_data <- HNC_comp_data[sort(rownames(HNC_comp_data)),]
identical(rownames(HNC_comp_data), rownames(sigtab_HN_vs_C)) # ok

HNC_comp_data_HClfc <- cbind(HNC_comp_data, sigtab_HN_vs_C[,c(2,6:13)])
dim(HNC_comp_data_HClfc)
HNC_comp_data_HClfc <- HNC_comp_data_HClfc[,c(1:12)]
colnames(HNC_comp_data_HClfc)

identical(rownames(HNC_comp_data_HClfc), rownames(sigtab_N_vs_C)) #True
HNC_comp_data_HClfc$log2fc_NC <- sigtab_N_vs_C$log2FoldChange
names(HNC_comp_data_HClfc)

# write summary table
HNC_Genus_comp_data_HNvsC
write.table(HNC_comp_data_HClfc, file = "Relative_abundances_ASVs_HCN_AND_Log2FoldChanges_HC_and_NC.txt", sep = "\t", dec = ".")


library(ggplot2)
# HN vs C
pdf("Relabund_HN_vs_C_log2fc_alpha.pdf", width = 9, height = 6, useDingbats = F)
ggplot(HNC_comp_data_HClfc, aes(x=mean_C+0.001, y=mean_H+0.001, color=Phylum, size = log2FoldChange)) + 
  geom_point(aes(alpha = log2FoldChange)) +
  scale_y_log10() +
  scale_x_log10() +
  scale_size_continuous(trans = "exp") +
  geom_text(aes(label = ifelse(log2FoldChange > 4, as.character(paste0(Genus, " ", Species)),"")), hjust = -0.1, vjust = 0)
dev.off()


###### On significantly enriched ASVs in HN vs C ---> now perfrom test between C and I. #######

## calculate differential abundance of ASVs for H N C sites [ASV level!]

# based on differential abundance of taxa between HN ('clinical') and C we aim to find the underlying 
# differences in 'clinical' bacterial taxa that differ between I and C

# input data
psdata_IVER_WWTP
# check
levels(sample_data(psdata_IVER_WWTP)$Site) # includes I and C


# list of taxa significantly differentially abundant between HN and C
list_HN_vs_C

# subset samples for I and C
psdata_IVER_CI<- subset_samples(psdata_IVER_WWTP, Site == "I" | Site == "C")

# subset taxa typical for HN
psdata_IVER_CI_clinical <- prune_taxa(taxa_names(psdata_IVER_CI) %in% list_HN_vs_C, psdata_IVER_CI)
# check counts for each ASV > 0? --> 13 taxa typical for HN (vs C) are not found in IC
psdata_IVER_CI_clinical_pruned <- prune_taxa(taxa_sums(psdata_IVER_CI_clinical) > 0, psdata_IVER_CI_clinical)


### DESeq2 ###

# create Deseq object from physeq object
CI_clinical_dds <- phyloseq_to_deseq2(psdata_IVER_CI_clinical_pruned, ~ Site)

# Esitmate size factors and dispersions
CI_clinical_dds <- estimateSizeFactors(CI_clinical_dds)
CI_clinical_dds <- estimateDispersions(CI_clinical_dds)

# plot dispersions
deseq_var_CI_clinical <- deseq_var(psdata_IVER_CI_clinical_pruned, "Site")
plot_dispersion(deseq_var_CI_clinical$datadf, deseq_var_CI_clinical$fitdf)

# apply VarianceStabilizingTransformation
CI_clinical_dds_vst <- varianceStabilizingTransformation(CI_clinical_dds)
dim(CI_clinical_dds_vst)

# store original non-transformed otu table in updown_prunedpruned_0 and the object to add VST_table in updown_prunedpruned_vst
psdata_IVER_CI_clinical_pruned_0 <- psdata_IVER_CI_clinical_pruned
psdata_IVER_CI_clinical_pruned_vst <- psdata_IVER_CI_clinical_pruned
otu_table(psdata_IVER_CI_clinical_pruned_0)[1:5,1:5]

# store variance stabilised transformed otu table in soildata_vst
otu_table(psdata_IVER_CI_clinical_pruned_vst) <- otu_table(assay(CI_clinical_dds_vst), taxa_are_rows = TRUE) 
otu_table(psdata_IVER_CI_clinical_pruned_vst)[1:5,1:5]

# set negative transformed values to ZERO (as they are estimated to be close to zero based on the fitted NegBin model: the more negative, the more likely to be true 0)
otu_table(psdata_IVER_CI_clinical_pruned_vst)[otu_table(psdata_IVER_CI_clinical_pruned_vst) < 0] <- 0
otu_table(psdata_IVER_CI_clinical_pruned_vst)[1:5,1:5]

CI_clinical_dds_vst <- phyloseq_to_deseq2(psdata_IVER_CI_clinical_pruned_vst, ~ Site)
#geoMeans <- apply(counts(updown_dds_G), 1, gm_mean)
CI_clinical_dds_vst <- estimateSizeFactors(CI_clinical_dds_vst)
CI_clinical_dds_vst <- estimateDispersions(CI_clinical_dds_vst, fitType = "local")

CI_clinical_dds_vst


## Differential abundance testing GENUS
library(DESeq2)
design(CI_clinical_dds_vst)
CI_clinical_dds_vst_DA    <- DESeq(CI_clinical_dds_vst)
resultsNames(CI_clinical_dds_vst_DA)

# Results DESEq2
res_IC <- results(CI_clinical_dds_vst_DA, contrast = c("Site", "I", "C"))
summary(res_IC)

# Filter results
# remove NAs that appeared because of low Normalized counts (power too low for robust DA estimation)
res_IC_nona <- res_IC[!is.na(res_IC$padj),]

# order taxa by foldchange and p values
alpha = 0.1
# HC comparison
keepOTUs_IC <- res_IC_nona[res_IC_nona$padj < alpha, ]  
keepOTUs_IC_lfc_order <- keepOTUs_IC[order(keepOTUs_IC$log2FoldChange, na.last = NA), ]

sigtab_IC <- as(keepOTUs_IC_lfc_order[which(keepOTUs_IC_lfc_order$padj < alpha),], "data.frame")
sigtab_IC <- cbind(as.matrix(sigtab_IC), as.matrix(tax_table(psdata_IVER_CI_clinical_pruned_vst)[rownames(sigtab_IC),]))
sigtab_IC <- data.frame(sigtab_IC)
head(sigtab_IC)
str(sigtab_IC)

# change str of columns
for(i in 1:6){sigtab_IC[,i] <- as.numeric(as.character(sigtab_IC[,i]))}
for(i in 7:13){sigtab_IC[,i] <- as.factor(as.character(sigtab_IC[,i]))}
mode(sigtab_IC)


### ASVs in higher abundance in I vs. C
# Filter rownames(lfc positive values [higher in I] & lfc negative values [higher in C]) 

sigtab_IC_pos <- subset(sigtab_IC, log2FoldChange > 0)
sigtab_IC_neg <- subset(sigtab_IC, log2FoldChange < 0)


#sigtab_HN_vs_C <- subset(sigtab_HC, rownames(sigtab_HC) %in% list_HN_vs_C)
#sigtab_HN_vs_C <- sigtab_HN_vs_C[order(rownames(sigtab_HN_vs_C)),]
#sigtab_N_vs_C <- subset(sigtab_NC, rownames(sigtab_NC) %in% list_HN_vs_C)
#sigtab_N_vs_C <- sigtab_N_vs_C[order(rownames(sigtab_N_vs_C)),]


# calculate relative abundances for plotting
psdata_IVER_CI_pruned <- prune_taxa(taxa_sums(psdata_IVER_CI) >0, psdata_IVER_CI)

psdata_IVER_CI_pruned_rel <- transform_sample_counts(psdata_IVER_CI_pruned, function(x) x/sum(x)*100)
psdata_IVER_CI_pruned_rel <- subset_taxa(psdata_IVER_CI_pruned_rel, taxa_names(psdata_IVER_CI_pruned_rel) %in% rownames(sigtab_IC))

psdata_IVER_CI_pruned_rel_I <- subset_samples(psdata_IVER_CI_pruned_rel, Site == "I")
psdata_IVER_CI_pruned_rel_C <- subset_samples(psdata_IVER_CI_pruned_rel, Site == "C")

# calculate mean values per sample type for each ASV
CI_clinical_comp_data_IC <- as.data.frame(rowMeans(otu_table(psdata_IVER_CI_pruned_rel_I)))
CI_clinical_comp_data_IC$mean_C <- c(rowMeans(otu_table(psdata_IVER_CI_pruned_rel_C)))
names(CI_clinical_comp_data_IC)[1] <- "mean_I"

# stratify rownames order between psdata and sigtab
head(CI_clinical_comp_data_IC)
CI_clinical_comp_data_IC <- CI_clinical_comp_data_IC[sort(rownames(CI_clinical_comp_data_IC)),]
sigtab_IC <- sigtab_IC[sort(rownames(sigtab_IC)),]
identical(rownames(CI_clinical_comp_data_IC), rownames(sigtab_IC)) # ok

CI_clinical_comp_data_IClfc <- cbind(CI_clinical_comp_data_IC, sigtab_IC[,c(2,6:13)])
dim(CI_clinical_comp_data_IClfc)
colnames(CI_clinical_comp_data_IClfc)

# write summary table
write.table(CI_clinical_comp_data_IClfc, file = "Relative_abundances_ASVs_IC_AND_Log2FoldChanges_IC.txt", sep = "\t", dec = ".")

library(ggplot2)
# I vs C for only HN typical 'clinical' ASVs (based on DESeq2)
pdf("Relabund_ClinicalASVs_I_vs_C_log2fc_alpha.pdf", width = 9, height = 6, useDingbats = F)
ggplot(CI_clinical_comp_data_IClfc, aes(x=mean_C+0.001, y=mean_I+0.001, color=Phylum)) + 
  geom_point(aes(alpha = log2FoldChange, size = log2FoldChange)) +
  scale_y_log10() +
  scale_x_log10() +
  scale_size_continuous(trans = "exp") +
  geom_text(aes(label = as.character(paste0(Genus, " ", Species)), hjust = -0.1, vjust = 0)) +
  geom_abline(intercept = 0, slope = 1, color="grey50", size=0.5)
dev.off()

capture.output(CI_clinical_comp_data_IClfc, file = "Stats_CI_clinical_comp_data_IClfc.txt")


################################ R --  Differential abundance analysis of 8 focal taxa: Clinical enriched taxa in I  ################################ 

## Rarefy data to minimum sampling depth = 18059 reads per sample
# input data 
set.seed(711)
psdata_IVER_cleaned_noNA_18059 <- rarefy_even_depth(psdata_IVER_cleaned_noNA, min(sample_sums(psdata_IVER_cleaned_noNA)), rngseed = 711)
psdata_IVER_cleaned_noNA_18059

#####
library(phyloseq)
library(ggplot2)

# taxon specific data frames
#1 Arcobacter 
Arcobacter_ps <- subset_taxa(psdata_IVER_cleaned_noNA, Genus == "Arcobacter")
Arcobacter_ps_rare <- subset_taxa(psdata_IVER_cleaned_noNA_18059, Genus == "Arcobacter")
#2 Cloacibacterium
Cloacibacterium_ps <- subset_taxa(psdata_IVER_cleaned_noNA, Genus == "Cloacibacterium")
Cloacibacterium_ps_rare <- subset_taxa(psdata_IVER_cleaned_noNA_18059, Genus == "Cloacibacterium")
#3 Desulfovibrio 
Desulfovibrio_ps <- subset_taxa(psdata_IVER_cleaned_noNA, Genus == "Desulfovibrio")
Desulfovibrio_ps_rare <- subset_taxa(psdata_IVER_cleaned_noNA_18059, Genus == "Desulfovibrio")
#4 Mycobacterium
Lactobacillus_ps <- subset_taxa(psdata_IVER_cleaned_noNA, Genus == "Lactobacillus")
Lactobacillus_ps_rare <- subset_taxa(psdata_IVER_cleaned_noNA_18059, Genus == "Lactobacillus")
#5 Paludibacter
Paludibacter_ps <- subset_taxa(psdata_IVER_cleaned_noNA, Genus == "Paludibacter")
Paludibacter_ps_rare <- subset_taxa(psdata_IVER_cleaned_noNA_18059, Genus == "Paludibacter")
#6 Prevotella
Prevotella_ps <- subset_taxa(psdata_IVER_cleaned_noNA, Genus == "Prevotella")
Prevotella_ps_rare <- subset_taxa(psdata_IVER_cleaned_noNA_18059, Genus == "Prevotella")
#7 Selenomonas
Selenomonas_ps<- subset_taxa(psdata_IVER_cleaned_noNA, Genus == "Selenomonas")
Selenomonas_ps_rare <- subset_taxa(psdata_IVER_cleaned_noNA_18059, Genus == "Selenomonas")
#8 Tolumonas
Tolumonas_ps <- subset_taxa(psdata_IVER_cleaned_noNA, Genus == "Tolumonas")
Tolumonas_ps_rare <- subset_taxa(psdata_IVER_cleaned_noNA_18059, Genus == "Tolumonas")

## adjust data frame parameters
#1
sample_data(Arcobacter_ps)$Site <- factor(sample_data(Arcobacter_ps)$Site, levels = c("H","N","C","I","E","up","down","control") )
sample_data(Arcobacter_ps_rare)$Site <- factor(sample_data(Arcobacter_ps_rare)$Site, levels = c("H","N","C","I","E","up","down","control") )
#2
sample_data(Cloacibacterium_ps)$Site <- factor(sample_data(Cloacibacterium_ps)$Site, levels = c("H","N","C","I","E","up","down","control") )
sample_data(Cloacibacterium_ps_rare)$Site <- factor(sample_data(Cloacibacterium_ps_rare)$Site, levels = c("H","N","C","I","E","up","down","control") )
#3
sample_data(Desulfovibrio_ps)$Site <- factor(sample_data(Desulfovibrio_ps)$Site, levels = c("H","N","C","I","E","up","down","control") )
sample_data(Desulfovibrio_ps_rare)$Site <- factor(sample_data(Desulfovibrio_ps_rare)$Site, levels = c("H","N","C","I","E","up","down","control") )
#4
sample_data(Lactobacillus_ps)$Site <- factor(sample_data(Lactobacillus_ps)$Site, levels = c("H","N","C","I","E","up","down","control") )
sample_data(Lactobacillus_ps_rare)$Site <- factor(sample_data(Lactobacillus_ps_rare)$Site, levels = c("H","N","C","I","E","up","down","control") )
#5
sample_data(Paludibacter_ps)$Site <- factor(sample_data(Paludibacter_ps)$Site, levels = c("H","N","C","I","E","up","down","control") )
sample_data(Paludibacter_ps_rare)$Site <- factor(sample_data(Paludibacter_ps_rare)$Site, levels = c("H","N","C","I","E","up","down","control") )
#6
sample_data(Prevotella_ps)$Site <- factor(sample_data(Prevotella_ps)$Site, levels = c("H","N","C","I","E","up","down","control") )
sample_data(Prevotella_ps_rare)$Site <- factor(sample_data(Prevotella_ps_rare)$Site, levels = c("H","N","C","I","E","up","down","control") )
#7
sample_data(Selenomonas_ps)$Site <- factor(sample_data(Selenomonas_ps)$Site, levels = c("H","N","C","I","E","up","down","control") )
sample_data(Selenomonas_ps_rare)$Site <- factor(sample_data(Selenomonas_ps_rare)$Site, levels = c("H","N","C","I","E","up","down","control") )
#8
sample_data(Tolumonas_ps)$Site <- factor(sample_data(Tolumonas_ps)$Site, levels = c("H","N","C","I","E","up","down","control") )
sample_data(Tolumonas_ps_rare)$Site <- factor(sample_data(Tolumonas_ps_rare)$Site, levels = c("H","N","C","I","E","up","down","control") )


#1 Arcobacter    
## mutate parameters to log(taxon reads+1) - log(total reads+1)

sample_data(Arcobacter_ps)$samplesums <- sample_sums(Arcobacter_ps)
df_Arcobacter <- as.data.frame(sample_data(Arcobacter_ps)@.Data)
colnames(df_Arcobacter) <- sample_data(Arcobacter_ps)@names
head(df_Arcobacter) 
df_Arcobacter$log_samplesums <- log(df_Arcobacter$samplesums)
df_Arcobacter$log_samplesums_add1 <- log(df_Arcobacter$samplesums +1)

# same on rarefied data
sample_data(Arcobacter_ps_rare)$samplesums <- sample_sums(Arcobacter_ps_rare)
df_Arcobacter_rare <- as.data.frame(sample_data(Arcobacter_ps_rare)@.Data)
colnames(df_Arcobacter_rare) <- sample_data(Arcobacter_ps_rare)@names
head(df_Arcobacter_rare) 
df_Arcobacter_rare$log_samplesums <- log(df_Arcobacter_rare$samplesums)
df_Arcobacter_rare$log_samplesums_add1 <- log(df_Arcobacter_rare$samplesums +1)

# add total coverage to Arcobacter df
Arcobacter_samples <- c(as.character(df_Arcobacter$Sample))
ss_psdata_Arcobacter <- subset_samples(psdata_IVER_cleaned_noNA, Sample %in% Arcobacter_samples)
df_Arcobacter$samplesums_total <- sample_sums(ss_psdata_Arcobacter)
df_Arcobacter$ratio_ss <- df_Arcobacter$samplesums/df_Arcobacter$samplesums_total
df_Arcobacter$log_ratio <- log(df_Arcobacter$samplesums + 1) - log(df_Arcobacter$samplesums_total + 1)

#plot
ggplot(df_Arcobacter, aes(x=Site, y=log_ratio, color = Site)) +
  geom_point(aes(), position = position_jitterdodge(1), alpha = 0.3, size = 2) +
  geom_boxplot(aes(), alpha = 0.75, outlier.shape = NULL) +
  scale_color_manual(values = colorset[c(3,2,4,11,9,6,28,13)]) + theme_classic()
dev.off()

#safe fig as jpeg
ggsave(file="Ratio_Arcobacter_perSite_new.jpeg", width=5, height=3, dpi=300, bg="transparent")

#### statistics target species #####
# adjust time
df_Arcobacter$date <- paste0(df_Arcobacter$Year, "-",df_Arcobacter$Month,"-",df_Arcobacter$Day)
df_Arcobacter$date <- as.Date(df_Arcobacter$date, format = "%Y-%m-%d")
df_Arcobacter_rare$date <- paste0(df_Arcobacter_rare$Year, "-",df_Arcobacter_rare$Month,"-",df_Arcobacter_rare$Day)
df_Arcobacter_rare$date <- as.Date(df_Arcobacter_rare$date, format = "%Y-%m-%d")

# linear regression 
lm_Arcobacter <- lm(data=df_Arcobacter, log_ratio ~ date + Site)
anova(lm_Arcobacter)
summary(lm_Arcobacter)

# model assumptions
hist(resid(lm_Arcobacter))
plot(resid(lm_Arcobacter) ~ fitted(lm_Arcobacter))

library(PMCMR)
attach(df_Arcobacter)
ph_kwtest_Arcobacter <- posthoc.kruskal.dunn.test(log_ratio, Site, "BH")      
capture.output(ph_kwtest_Arcobacter, file = "Stats_Arcobacter_logRatio_Site.txt")
detach(df_Arcobacter)

# Arcobacter rarefied data     
# linear regression 
lm_Arcobacter_rare <- lm(data=df_Arcobacter_rare, log_samplesums_add1 ~ date + Site)
anova(lm_Arcobacter_rare)
summary(lm_Arcobacter_rare)

# model assumptions
hist(resid(lm_Arcobacter_rare))
plot(resid(lm_Arcobacter_rare) ~ fitted(lm_Arcobacter_rare))

library(PMCMR)
attach(df_Arcobacter_rare)
ph_kwtest_Arcobacter_rare <- posthoc.kruskal.dunn.test(log_samplesums_add1, Site, "BH")      
capture.output(ph_kwtest_Arcobacter_rare, file = "Stats_Arcobacter_logCount_rare18059_Site.txt")
detach(df_Arcobacter_rare)

kruskal_Arcobacter_rare <- kruskal.test(df_Arcobacter_rare$log_samplesums_add1, df_Arcobacter$Site)
capture.output(kruskal_Arcobacter_rare, file = "kruskal_Arcobacter_rare.txt")

#2 Cloacibacterium    
## mutate parameters to log(taxon reads+1) - log(total reads+1)

sample_data(Cloacibacterium_ps)$samplesums <- sample_sums(Cloacibacterium_ps)
df_Cloacibacterium <- as.data.frame(sample_data(Cloacibacterium_ps)@.Data)
colnames(df_Cloacibacterium) <- sample_data(Cloacibacterium_ps)@names
head(df_Cloacibacterium) 
df_Cloacibacterium$log_samplesums <- log(df_Cloacibacterium$samplesums)
df_Cloacibacterium$log_samplesums_add1 <- log(df_Cloacibacterium$samplesums +1)

# same on rarefied data
sample_data(Cloacibacterium_ps_rare)$samplesums <- sample_sums(Cloacibacterium_ps_rare)
df_Cloacibacterium_rare <- as.data.frame(sample_data(Cloacibacterium_ps_rare)@.Data)
colnames(df_Cloacibacterium_rare) <- sample_data(Cloacibacterium_ps_rare)@names
head(df_Cloacibacterium_rare) 
df_Cloacibacterium_rare$log_samplesums <- log(df_Cloacibacterium_rare$samplesums)
df_Cloacibacterium_rare$log_samplesums_add1 <- log(df_Cloacibacterium_rare$samplesums +1)

# add total coverage to Cloacibacterium df
Cloacibacterium_samples <- c(as.character(df_Cloacibacterium$Sample))
ss_psdata_Cloacibacterium <- subset_samples(psdata_IVER_cleaned_noNA, Sample %in% Cloacibacterium_samples)
df_Cloacibacterium$samplesums_total <- sample_sums(ss_psdata_Cloacibacterium)
df_Cloacibacterium$ratio_ss <- df_Cloacibacterium$samplesums/df_Cloacibacterium$samplesums_total
df_Cloacibacterium$log_ratio <- log(df_Cloacibacterium$samplesums + 1) - log(df_Cloacibacterium$samplesums_total + 1)

#plot
ggplot(df_Cloacibacterium, aes(x=Site, y=log_ratio, color = Site)) +
  geom_point(aes(), position = position_jitterdodge(1), alpha = 0.3, size = 2) +
  geom_boxplot(aes(), alpha = 0.75, outlier.shape = NULL) +
  scale_color_manual(values = colorset[c(3,2,4,11,9,6,28,13)]) + theme_classic()
dev.off()

#safe fig as jpeg
ggsave(file="Ratio_Cloacibacterium_perSite_new.jpeg", width=5, height=3, dpi=300, bg="transparent")

#### statistics target species #####
# adjust time
df_Cloacibacterium$date <- paste0(df_Cloacibacterium$Year, "-",df_Cloacibacterium$Month,"-",df_Cloacibacterium$Day)
df_Cloacibacterium$date <- as.Date(df_Cloacibacterium$date, format = "%Y-%m-%d")
df_Cloacibacterium_rare$date <- paste0(df_Cloacibacterium_rare$Year, "-",df_Cloacibacterium_rare$Month,"-",df_Cloacibacterium_rare$Day)
df_Cloacibacterium_rare$date <- as.Date(df_Cloacibacterium_rare$date, format = "%Y-%m-%d")

# linear regression 
lm_Cloacibacterium <- lm(data=df_Cloacibacterium, log_ratio ~ date + Site)
anova(lm_Cloacibacterium)
summary(lm_Cloacibacterium)

# model assumptions
hist(resid(lm_Cloacibacterium))
plot(resid(lm_Cloacibacterium) ~ fitted(lm_Cloacibacterium))

library(PMCMR)
attach(df_Cloacibacterium)
ph_kwtest_Cloacibacterium <- posthoc.kruskal.dunn.test(log_ratio, Site, "BH")      
capture.output(ph_kwtest_Cloacibacterium, file = "Stats_Cloacibacterium_logRatio_Site.txt")
detach(df_Cloacibacterium)

# Cloacibacterium rarefied data     
# linear regression 
lm_Cloacibacterium_rare <- lm(data=df_Cloacibacterium_rare, log_samplesums_add1 ~ date + Site)
anova(lm_Cloacibacterium_rare)
summary(lm_Cloacibacterium_rare)

# model assumptions
hist(resid(lm_Cloacibacterium_rare))
plot(resid(lm_Cloacibacterium_rare) ~ fitted(lm_Cloacibacterium_rare))

library(PMCMR)
attach(df_Cloacibacterium_rare)
ph_kwtest_Cloacibacterium_rare <- posthoc.kruskal.dunn.test(log_samplesums_add1, Site, "BH")      
capture.output(ph_kwtest_Cloacibacterium_rare, file = "Stats_Cloacibacterium_logCount_rare18059_Site.txt")
detach(df_Cloacibacterium_rare)

kruskal_Cloacibacterium_rare <- kruskal.test(df_Cloacibacterium_rare$log_samplesums_add1, df_Cloacibacterium$Site)
capture.output(kruskal_Cloacibacterium_rare, file = "kruskal_Cloacibacterium_rare.txt")

#3 Desulfovibrio    
## mutate parameters to log(taxon reads+1) - log(total reads+1)

sample_data(Desulfovibrio_ps)$samplesums <- sample_sums(Desulfovibrio_ps)
df_Desulfovibrio <- as.data.frame(sample_data(Desulfovibrio_ps)@.Data)
colnames(df_Desulfovibrio) <- sample_data(Desulfovibrio_ps)@names
head(df_Desulfovibrio) 
df_Desulfovibrio$log_samplesums <- log(df_Desulfovibrio$samplesums)
df_Desulfovibrio$log_samplesums_add1 <- log(df_Desulfovibrio$samplesums +1)

# same on rarefied data
sample_data(Desulfovibrio_ps_rare)$samplesums <- sample_sums(Desulfovibrio_ps_rare)
df_Desulfovibrio_rare <- as.data.frame(sample_data(Desulfovibrio_ps_rare)@.Data)
colnames(df_Desulfovibrio_rare) <- sample_data(Desulfovibrio_ps_rare)@names
head(df_Desulfovibrio_rare) 
df_Desulfovibrio_rare$log_samplesums <- log(df_Desulfovibrio_rare$samplesums)
df_Desulfovibrio_rare$log_samplesums_add1 <- log(df_Desulfovibrio_rare$samplesums +1)

# add total coverage to Desulfovibrio df
Desulfovibrio_samples <- c(as.character(df_Desulfovibrio$Sample))
ss_psdata_Desulfovibrio <- subset_samples(psdata_IVER_cleaned_noNA, Sample %in% Desulfovibrio_samples)
df_Desulfovibrio$samplesums_total <- sample_sums(ss_psdata_Desulfovibrio)
df_Desulfovibrio$ratio_ss <- df_Desulfovibrio$samplesums/df_Desulfovibrio$samplesums_total
df_Desulfovibrio$log_ratio <- log(df_Desulfovibrio$samplesums + 1) - log(df_Desulfovibrio$samplesums_total + 1)

#plot
ggplot(df_Desulfovibrio, aes(x=Site, y=log_ratio, color = Site)) +
  geom_point(aes(), position = position_jitterdodge(1), alpha = 0.3, size = 2) +
  geom_boxplot(aes(), alpha = 0.75, outlier.shape = NULL) +
  scale_color_manual(values = colorset[c(3,2,4,11,9,6,28,13)]) + theme_classic()
dev.off()

#safe fig as jpeg
ggsave(file="Ratio_Desulfovibrio_perSite_new.jpeg", width=5, height=3, dpi=300, bg="transparent")

#### statistics target species #####
# adjust time
df_Desulfovibrio$date <- paste0(df_Desulfovibrio$Year, "-",df_Desulfovibrio$Month,"-",df_Desulfovibrio$Day)
df_Desulfovibrio$date <- as.Date(df_Desulfovibrio$date, format = "%Y-%m-%d")
df_Desulfovibrio_rare$date <- paste0(df_Desulfovibrio_rare$Year, "-",df_Desulfovibrio_rare$Month,"-",df_Desulfovibrio_rare$Day)
df_Desulfovibrio_rare$date <- as.Date(df_Desulfovibrio_rare$date, format = "%Y-%m-%d")

# linear regression 
lm_Desulfovibrio <- lm(data=df_Desulfovibrio, log_ratio ~ date + Site)
anova(lm_Desulfovibrio)
summary(lm_Desulfovibrio)

# model assumptions
hist(resid(lm_Desulfovibrio))
plot(resid(lm_Desulfovibrio) ~ fitted(lm_Desulfovibrio))

library(PMCMR)
attach(df_Desulfovibrio)
ph_kwtest_Desulfovibrio <- posthoc.kruskal.dunn.test(log_ratio, Site, "BH")      
capture.output(ph_kwtest_Desulfovibrio, file = "Stats_Desulfovibrio_logRatio_Site.txt")
detach(df_Desulfovibrio)

# Desulfovibrio rarefied data     
# linear regression 
lm_Desulfovibrio_rare <- lm(data=df_Desulfovibrio_rare, log_samplesums_add1 ~ date + Site)
anova(lm_Desulfovibrio_rare)
summary(lm_Desulfovibrio_rare)

# model assumptions
hist(resid(lm_Desulfovibrio_rare))
plot(resid(lm_Desulfovibrio_rare) ~ fitted(lm_Desulfovibrio_rare))

library(PMCMR)
attach(df_Desulfovibrio_rare)
ph_kwtest_Desulfovibrio_rare <- posthoc.kruskal.dunn.test(log_samplesums_add1, Site, "BH")      
capture.output(ph_kwtest_Desulfovibrio_rare, file = "Stats_Desulfovibrio_logCount_rare18059_Site.txt")
detach(df_Desulfovibrio_rare)

kruskal_Desulfovibrio_rare <- kruskal.test(df_Desulfovibrio_rare$log_samplesums_add1, df_Desulfovibrio$Site)
capture.output(kruskal_Desulfovibrio_rare, file = "kruskal_Desulfovibrio_rare.txt")

#4 Lactobacillus    
## mutate parameters to log(taxon reads+1) - log(total reads+1)

sample_data(Lactobacillus_ps)$samplesums <- sample_sums(Lactobacillus_ps)
df_Lactobacillus <- as.data.frame(sample_data(Lactobacillus_ps)@.Data)
colnames(df_Lactobacillus) <- sample_data(Lactobacillus_ps)@names
head(df_Lactobacillus) 
df_Lactobacillus$log_samplesums <- log(df_Lactobacillus$samplesums)
df_Lactobacillus$log_samplesums_add1 <- log(df_Lactobacillus$samplesums +1)

# same on rarefied data
sample_data(Lactobacillus_ps_rare)$samplesums <- sample_sums(Lactobacillus_ps_rare)
df_Lactobacillus_rare <- as.data.frame(sample_data(Lactobacillus_ps_rare)@.Data)
colnames(df_Lactobacillus_rare) <- sample_data(Lactobacillus_ps_rare)@names
head(df_Lactobacillus_rare) 
df_Lactobacillus_rare$log_samplesums <- log(df_Lactobacillus_rare$samplesums)
df_Lactobacillus_rare$log_samplesums_add1 <- log(df_Lactobacillus_rare$samplesums +1)

# add total coverage to Lactobacillus df
Lactobacillus_samples <- c(as.character(df_Lactobacillus$Sample))
ss_psdata_Lactobacillus <- subset_samples(psdata_IVER_cleaned_noNA, Sample %in% Lactobacillus_samples)
df_Lactobacillus$samplesums_total <- sample_sums(ss_psdata_Lactobacillus)
df_Lactobacillus$ratio_ss <- df_Lactobacillus$samplesums/df_Lactobacillus$samplesums_total
df_Lactobacillus$log_ratio <- log(df_Lactobacillus$samplesums + 1) - log(df_Lactobacillus$samplesums_total + 1)

#plot
ggplot(df_Lactobacillus, aes(x=Site, y=log_ratio, color = Site)) +
  geom_point(aes(), position = position_jitterdodge(1), alpha = 0.3, size = 2) +
  geom_boxplot(aes(), alpha = 0.75, outlier.shape = NULL) +
  scale_color_manual(values = colorset[c(3,2,4,11,9,6,28,13)]) + theme_classic()
dev.off()

#safe fig as jpeg
ggsave(file="Ratio_Lactobacillus_perSite_new.jpeg", width=5, height=3, dpi=300, bg="transparent")

#### statistics target species #####
# adjust time
df_Lactobacillus$date <- paste0(df_Lactobacillus$Year, "-",df_Lactobacillus$Month,"-",df_Lactobacillus$Day)
df_Lactobacillus$date <- as.Date(df_Lactobacillus$date, format = "%Y-%m-%d")
df_Lactobacillus_rare$date <- paste0(df_Lactobacillus_rare$Year, "-",df_Lactobacillus_rare$Month,"-",df_Lactobacillus_rare$Day)
df_Lactobacillus_rare$date <- as.Date(df_Lactobacillus_rare$date, format = "%Y-%m-%d")

# linear regression 
lm_Lactobacillus <- lm(data=df_Lactobacillus, log_ratio ~ date + Site)
anova(lm_Lactobacillus)
summary(lm_Lactobacillus)

# model assumptions
hist(resid(lm_Lactobacillus))
plot(resid(lm_Lactobacillus) ~ fitted(lm_Lactobacillus))

library(PMCMR)
attach(df_Lactobacillus)
ph_kwtest_Lactobacillus <- posthoc.kruskal.dunn.test(log_ratio, Site, "BH")      
capture.output(ph_kwtest_Lactobacillus, file = "Stats_Lactobacillus_logRatio_Site.txt")
detach(df_Lactobacillus)

# Lactobacillus rarefied data     
# linear regression 
lm_Lactobacillus_rare <- lm(data=df_Lactobacillus_rare, log_samplesums_add1 ~ date + Site)
anova(lm_Lactobacillus_rare)
summary(lm_Lactobacillus_rare)

# model assumptions
hist(resid(lm_Lactobacillus_rare))
plot(resid(lm_Lactobacillus_rare) ~ fitted(lm_Lactobacillus_rare))

library(PMCMR)
attach(df_Lactobacillus_rare)
ph_kwtest_Lactobacillus_rare <- posthoc.kruskal.dunn.test(log_samplesums_add1, Site, "BH")      
capture.output(ph_kwtest_Lactobacillus_rare, file = "Stats_Lactobacillus_logCount_rare18059_Site.txt")
detach(df_Lactobacillus_rare)

kruskal_Lactobacillus_rare <- kruskal.test(df_Lactobacillus_rare$log_samplesums_add1, df_Lactobacillus$Site)
capture.output(kruskal_Lactobacillus_rare, file = "kruskal_Lactobacillus_rare.txt")

#5 Paludibacter    
## mutate parameters to log(taxon reads+1) - log(total reads+1)

sample_data(Paludibacter_ps)$samplesums <- sample_sums(Paludibacter_ps)
df_Paludibacter <- as.data.frame(sample_data(Paludibacter_ps)@.Data)
colnames(df_Paludibacter) <- sample_data(Paludibacter_ps)@names
head(df_Paludibacter) 
df_Paludibacter$log_samplesums <- log(df_Paludibacter$samplesums)
df_Paludibacter$log_samplesums_add1 <- log(df_Paludibacter$samplesums +1)

# same on rarefied data
sample_data(Paludibacter_ps_rare)$samplesums <- sample_sums(Paludibacter_ps_rare)
df_Paludibacter_rare <- as.data.frame(sample_data(Paludibacter_ps_rare)@.Data)
colnames(df_Paludibacter_rare) <- sample_data(Paludibacter_ps_rare)@names
head(df_Paludibacter_rare) 
df_Paludibacter_rare$log_samplesums <- log(df_Paludibacter_rare$samplesums)
df_Paludibacter_rare$log_samplesums_add1 <- log(df_Paludibacter_rare$samplesums +1)

# add total coverage to Paludibacter df
Paludibacter_samples <- c(as.character(df_Paludibacter$Sample))
ss_psdata_Paludibacter <- subset_samples(psdata_IVER_cleaned_noNA, Sample %in% Paludibacter_samples)
df_Paludibacter$samplesums_total <- sample_sums(ss_psdata_Paludibacter)
df_Paludibacter$ratio_ss <- df_Paludibacter$samplesums/df_Paludibacter$samplesums_total
df_Paludibacter$log_ratio <- log(df_Paludibacter$samplesums + 1) - log(df_Paludibacter$samplesums_total + 1)

#plot
ggplot(df_Paludibacter, aes(x=Site, y=log_ratio, color = Site)) +
  geom_point(aes(), position = position_jitterdodge(1), alpha = 0.3, size = 2) +
  geom_boxplot(aes(), alpha = 0.75, outlier.shape = NULL) +
  scale_color_manual(values = colorset[c(3,2,4,11,9,6,28,13)]) + theme_classic()
dev.off()

#safe fig as jpeg
ggsave(file="Ratio_Paludibacter_perSite_new.jpeg", width=5, height=3, dpi=300, bg="transparent")

#### statistics target species #####
# adjust time
df_Paludibacter$date <- paste0(df_Paludibacter$Year, "-",df_Paludibacter$Month,"-",df_Paludibacter$Day)
df_Paludibacter$date <- as.Date(df_Paludibacter$date, format = "%Y-%m-%d")
df_Paludibacter_rare$date <- paste0(df_Paludibacter_rare$Year, "-",df_Paludibacter_rare$Month,"-",df_Paludibacter_rare$Day)
df_Paludibacter_rare$date <- as.Date(df_Paludibacter_rare$date, format = "%Y-%m-%d")

# linear regression 
lm_Paludibacter <- lm(data=df_Paludibacter, log_ratio ~ date + Site)
anova(lm_Paludibacter)
summary(lm_Paludibacter)

# model assumptions
hist(resid(lm_Paludibacter))
plot(resid(lm_Paludibacter) ~ fitted(lm_Paludibacter))

library(PMCMR)
attach(df_Paludibacter)
ph_kwtest_Paludibacter <- posthoc.kruskal.dunn.test(log_ratio, Site, "BH")      
capture.output(ph_kwtest_Paludibacter, file = "Stats_Paludibacter_logRatio_Site.txt")
detach(df_Paludibacter)

# Paludibacter rarefied data     
# linear regression 
lm_Paludibacter_rare <- lm(data=df_Paludibacter_rare, log_samplesums_add1 ~ date + Site)
anova(lm_Paludibacter_rare)
summary(lm_Paludibacter_rare)

# model assumptions
hist(resid(lm_Paludibacter_rare))
plot(resid(lm_Paludibacter_rare) ~ fitted(lm_Paludibacter_rare))

library(PMCMR)
attach(df_Paludibacter_rare)
ph_kwtest_Paludibacter_rare <- posthoc.kruskal.dunn.test(log_samplesums_add1, Site, "BH")      
capture.output(ph_kwtest_Paludibacter_rare, file = "Stats_Paludibacter_logCount_rare18059_Site.txt")
detach(df_Paludibacter_rare)

kruskal_Paludibacter_rare <- kruskal.test(df_Paludibacter_rare$log_samplesums_add1, df_Paludibacter$Site)
capture.output(kruskal_Paludibacter_rare, file = "kruskal_Paludibacter_rare.txt")

#6 Prevotella    
## mutate parameters to log(taxon reads+1) - log(total reads+1)

sample_data(Prevotella_ps)$samplesums <- sample_sums(Prevotella_ps)
df_Prevotella <- as.data.frame(sample_data(Prevotella_ps)@.Data)
colnames(df_Prevotella) <- sample_data(Prevotella_ps)@names
head(df_Prevotella) 
df_Prevotella$log_samplesums <- log(df_Prevotella$samplesums)
df_Prevotella$log_samplesums_add1 <- log(df_Prevotella$samplesums +1)

# same on rarefied data
sample_data(Prevotella_ps_rare)$samplesums <- sample_sums(Prevotella_ps_rare)
df_Prevotella_rare <- as.data.frame(sample_data(Prevotella_ps_rare)@.Data)
colnames(df_Prevotella_rare) <- sample_data(Prevotella_ps_rare)@names
head(df_Prevotella_rare) 
df_Prevotella_rare$log_samplesums <- log(df_Prevotella_rare$samplesums)
df_Prevotella_rare$log_samplesums_add1 <- log(df_Prevotella_rare$samplesums +1)

# add total coverage to Prevotella df
Prevotella_samples <- c(as.character(df_Prevotella$Sample))
ss_psdata_Prevotella <- subset_samples(psdata_IVER_cleaned_noNA, Sample %in% Prevotella_samples)
df_Prevotella$samplesums_total <- sample_sums(ss_psdata_Prevotella)
df_Prevotella$ratio_ss <- df_Prevotella$samplesums/df_Prevotella$samplesums_total
df_Prevotella$log_ratio <- log(df_Prevotella$samplesums + 1) - log(df_Prevotella$samplesums_total + 1)

#plot
ggplot(df_Prevotella, aes(x=Site, y=log_ratio, color = Site)) +
  geom_point(aes(), position = position_jitterdodge(1), alpha = 0.3, size = 2) +
  geom_boxplot(aes(), alpha = 0.75, outlier.shape = NULL) +
  scale_color_manual(values = colorset[c(3,2,4,11,9,6,28,13)]) + theme_classic()
dev.off()

#safe fig as jpeg
ggsave(file="Ratio_Prevotella_perSite_new.jpeg", width=5, height=3, dpi=300, bg="transparent")

#### statistics target species #####
# adjust time
df_Prevotella$date <- paste0(df_Prevotella$Year, "-",df_Prevotella$Month,"-",df_Prevotella$Day)
df_Prevotella$date <- as.Date(df_Prevotella$date, format = "%Y-%m-%d")
df_Prevotella_rare$date <- paste0(df_Prevotella_rare$Year, "-",df_Prevotella_rare$Month,"-",df_Prevotella_rare$Day)
df_Prevotella_rare$date <- as.Date(df_Prevotella_rare$date, format = "%Y-%m-%d")

# linear regression 
lm_Prevotella <- lm(data=df_Prevotella, log_ratio ~ date + Site)
anova(lm_Prevotella)
summary(lm_Prevotella)

# model assumptions
hist(resid(lm_Prevotella))
plot(resid(lm_Prevotella) ~ fitted(lm_Prevotella))

library(PMCMR)
attach(df_Prevotella)
ph_kwtest_Prevotella <- posthoc.kruskal.dunn.test(log_ratio, Site, "BH")      
capture.output(ph_kwtest_Prevotella, file = "Stats_Prevotella_logRatio_Site.txt")
detach(df_Prevotella)

# Prevotella rarefied data     
# linear regression 
lm_Prevotella_rare <- lm(data=df_Prevotella_rare, log_samplesums_add1 ~ date + Site)
anova(lm_Prevotella_rare)
summary(lm_Prevotella_rare)

# model assumptions
hist(resid(lm_Prevotella_rare))
plot(resid(lm_Prevotella_rare) ~ fitted(lm_Prevotella_rare))

library(PMCMR)
attach(df_Prevotella_rare)
ph_kwtest_Prevotella_rare <- posthoc.kruskal.dunn.test(log_samplesums_add1, Site, "BH")      
capture.output(ph_kwtest_Prevotella_rare, file = "Stats_Prevotella_logCount_rare18059_Site.txt")
detach(df_Prevotella_rare)

kruskal_Prevotella_rare <- kruskal.test(df_Prevotella_rare$log_samplesums_add1, df_Prevotella$Site)
capture.output(kruskal_Prevotella_rare, file = "kruskal_Prevotella_rare.txt")

#7 Selenomonas    
## mutate parameters to log(taxon reads+1) - log(total reads+1)

sample_data(Selenomonas_ps)$samplesums <- sample_sums(Selenomonas_ps)
df_Selenomonas <- as.data.frame(sample_data(Selenomonas_ps)@.Data)
colnames(df_Selenomonas) <- sample_data(Selenomonas_ps)@names
head(df_Selenomonas) 
df_Selenomonas$log_samplesums <- log(df_Selenomonas$samplesums)
df_Selenomonas$log_samplesums_add1 <- log(df_Selenomonas$samplesums +1)

# same on rarefied data
sample_data(Selenomonas_ps_rare)$samplesums <- sample_sums(Selenomonas_ps_rare)
df_Selenomonas_rare <- as.data.frame(sample_data(Selenomonas_ps_rare)@.Data)
colnames(df_Selenomonas_rare) <- sample_data(Selenomonas_ps_rare)@names
head(df_Selenomonas_rare) 
df_Selenomonas_rare$log_samplesums <- log(df_Selenomonas_rare$samplesums)
df_Selenomonas_rare$log_samplesums_add1 <- log(df_Selenomonas_rare$samplesums +1)

# add total coverage to Selenomonas df
Selenomonas_samples <- c(as.character(df_Selenomonas$Sample))
ss_psdata_Selenomonas <- subset_samples(psdata_IVER_cleaned_noNA, Sample %in% Selenomonas_samples)
df_Selenomonas$samplesums_total <- sample_sums(ss_psdata_Selenomonas)
df_Selenomonas$ratio_ss <- df_Selenomonas$samplesums/df_Selenomonas$samplesums_total
df_Selenomonas$log_ratio <- log(df_Selenomonas$samplesums + 1) - log(df_Selenomonas$samplesums_total + 1)

#plot
ggplot(df_Selenomonas, aes(x=Site, y=log_ratio, color = Site)) +
  geom_point(aes(), position = position_jitterdodge(1), alpha = 0.3, size = 2) +
  geom_boxplot(aes(), alpha = 0.75, outlier.shape = NULL) +
  scale_color_manual(values = colorset[c(3,2,4,11,9,6,28,13)]) + theme_classic()
dev.off()

#safe fig as jpeg
ggsave(file="Ratio_Selenomonas_perSite_new.jpeg", width=5, height=3, dpi=300, bg="transparent")

#### statistics target species #####
# adjust time
df_Selenomonas$date <- paste0(df_Selenomonas$Year, "-",df_Selenomonas$Month,"-",df_Selenomonas$Day)
df_Selenomonas$date <- as.Date(df_Selenomonas$date, format = "%Y-%m-%d")
df_Selenomonas_rare$date <- paste0(df_Selenomonas_rare$Year, "-",df_Selenomonas_rare$Month,"-",df_Selenomonas_rare$Day)
df_Selenomonas_rare$date <- as.Date(df_Selenomonas_rare$date, format = "%Y-%m-%d")

# linear regression 
lm_Selenomonas <- lm(data=df_Selenomonas, log_ratio ~ date + Site)
anova(lm_Selenomonas)
summary(lm_Selenomonas)

# model assumptions
hist(resid(lm_Selenomonas))
plot(resid(lm_Selenomonas) ~ fitted(lm_Selenomonas))

library(PMCMR)
attach(df_Selenomonas)
ph_kwtest_Selenomonas <- posthoc.kruskal.dunn.test(log_ratio, Site, "BH")      
capture.output(ph_kwtest_Selenomonas, file = "Stats_Selenomonas_logRatio_Site.txt")
detach(df_Selenomonas)

# Selenomonas rarefied data     
# linear regression 
lm_Selenomonas_rare <- lm(data=df_Selenomonas_rare, log_samplesums_add1 ~ date + Site)
anova(lm_Selenomonas_rare)
summary(lm_Selenomonas_rare)

# model assumptions
hist(resid(lm_Selenomonas_rare))
plot(resid(lm_Selenomonas_rare) ~ fitted(lm_Selenomonas_rare))

library(PMCMR)
attach(df_Selenomonas_rare)
ph_kwtest_Selenomonas_rare <- posthoc.kruskal.dunn.test(log_samplesums_add1, Site, "BH")      
capture.output(ph_kwtest_Selenomonas_rare, file = "Stats_Selenomonas_logCount_rare18059_Site.txt")
detach(df_Selenomonas_rare)

kruskal_Selenomonas_rare <- kruskal.test(df_Selenomonas_rare$log_samplesums_add1, df_Selenomonas$Site)
capture.output(kruskal_Selenomonas_rare, file = "kruskal_Selenomonas_rare.txt")

#8 Tolumonas    
## mutate parameters to log(taxon reads+1) - log(total reads+1)

sample_data(Tolumonas_ps)$samplesums <- sample_sums(Tolumonas_ps)
df_Tolumonas <- as.data.frame(sample_data(Tolumonas_ps)@.Data)
colnames(df_Tolumonas) <- sample_data(Tolumonas_ps)@names
head(df_Tolumonas) 
df_Tolumonas$log_samplesums <- log(df_Tolumonas$samplesums)
df_Tolumonas$log_samplesums_add1 <- log(df_Tolumonas$samplesums +1)

# same on rarefied data
sample_data(Tolumonas_ps_rare)$samplesums <- sample_sums(Tolumonas_ps_rare)
df_Tolumonas_rare <- as.data.frame(sample_data(Tolumonas_ps_rare)@.Data)
colnames(df_Tolumonas_rare) <- sample_data(Tolumonas_ps_rare)@names
head(df_Tolumonas_rare) 
df_Tolumonas_rare$log_samplesums <- log(df_Tolumonas_rare$samplesums)
df_Tolumonas_rare$log_samplesums_add1 <- log(df_Tolumonas_rare$samplesums +1)

# add total coverage to Tolumonas df
Tolumonas_samples <- c(as.character(df_Tolumonas$Sample))
ss_psdata_Tolumonas <- subset_samples(psdata_IVER_cleaned_noNA, Sample %in% Tolumonas_samples)
df_Tolumonas$samplesums_total <- sample_sums(ss_psdata_Tolumonas)
df_Tolumonas$ratio_ss <- df_Tolumonas$samplesums/df_Tolumonas$samplesums_total
df_Tolumonas$log_ratio <- log(df_Tolumonas$samplesums + 1) - log(df_Tolumonas$samplesums_total + 1)

#plot
ggplot(df_Tolumonas, aes(x=Site, y=log_ratio, color = Site)) +
  geom_point(aes(), position = position_jitterdodge(1), alpha = 0.3, size = 2) +
  geom_boxplot(aes(), alpha = 0.75, outlier.shape = NULL) +
  scale_color_manual(values = colorset[c(3,2,4,11,9,6,28,13)]) + theme_classic()
dev.off()

#safe fig as jpeg
ggsave(file="Ratio_Tolumonas_perSite_new.jpeg", width=5, height=3, dpi=300, bg="transparent")

#### statistics target species #####
# adjust time
df_Tolumonas$date <- paste0(df_Tolumonas$Year, "-",df_Tolumonas$Month,"-",df_Tolumonas$Day)
df_Tolumonas$date <- as.Date(df_Tolumonas$date, format = "%Y-%m-%d")
df_Tolumonas_rare$date <- paste0(df_Tolumonas_rare$Year, "-",df_Tolumonas_rare$Month,"-",df_Tolumonas_rare$Day)
df_Tolumonas_rare$date <- as.Date(df_Tolumonas_rare$date, format = "%Y-%m-%d")

# linear regression 
lm_Tolumonas <- lm(data=df_Tolumonas, log_ratio ~ date + Site)
anova(lm_Tolumonas)
summary(lm_Tolumonas)

# model assumptions
hist(resid(lm_Tolumonas))
plot(resid(lm_Tolumonas) ~ fitted(lm_Tolumonas))

library(PMCMR)
attach(df_Tolumonas)
ph_kwtest_Tolumonas <- posthoc.kruskal.dunn.test(log_ratio, Site, "BH")      
capture.output(ph_kwtest_Tolumonas, file = "Stats_Tolumonas_logRatio_Site.txt")
detach(df_Tolumonas)

# Tolumonas rarefied data     
# linear regression 
lm_Tolumonas_rare <- lm(data=df_Tolumonas_rare, log_samplesums_add1 ~ date + Site)
anova(lm_Tolumonas_rare)
summary(lm_Tolumonas_rare)

# model assumptions
hist(resid(lm_Tolumonas_rare))
plot(resid(lm_Tolumonas_rare) ~ fitted(lm_Tolumonas_rare))

library(PMCMR)
attach(df_Tolumonas_rare)
ph_kwtest_Tolumonas_rare <- posthoc.kruskal.dunn.test(log_samplesums_add1, Site, "BH")      
capture.output(ph_kwtest_Tolumonas_rare, file = "Stats_Tolumonas_logCount_rare18059_Site.txt")
detach(df_Tolumonas_rare)

kruskal_Tolumonas_rare <- kruskal.test(df_Tolumonas_rare$log_samplesums_add1, df_Tolumonas$Site)
capture.output(kruskal_Tolumonas_rare, file = "kruskal_Tolumonas_rare.txt")


################################ R --  Plot stacked barplots of Phylum relative abundances ################################ 
## Plot is manually adjusted and reformatted in Adobe Illustrator


# hospital
hospital <- subset_samples(psdata_IVER_cleaned_all, Site == "H")

hospital_phylum <- tax_glom(hospital, taxrank = "Phylum")
sample_data(hospital_phylum)$Month <- as.factor(as.character(sample_data(hospital_phylum)$Month))
hospital_phylum_merged <- merge_samples(hospital_phylum, "Month", fun = mean)
unique(sample_names(hospital_phylum))
hospital_phylum_merged_rel <- transform_sample_counts(hospital_phylum_merged, function(x) x/sum(x)*100)

H <- plot_ordered_bar_no_legend(hospital_phylum_merged_rel, x="Month", fill = "Phylum") + guides(fill = FALSE) +
  scale_fill_manual(values = colorset)


# nursing
nursing <- subset_samples(psdata_IVER_cleaned_all, Site == "N")

nursing_phylum <- tax_glom(nursing, taxrank = "Phylum")
sample_data(nursing_phylum)$Month <- as.factor(as.character(sample_data(nursing_phylum)$Month))
nursing_phylum_merged <- merge_samples(nursing_phylum, "Month", fun = mean)
unique(sample_names(nursing_phylum))
nursing_phylum_merged_rel <- transform_sample_counts(nursing_phylum_merged, function(x) x/sum(x)*100)

N <- plot_ordered_bar_no_legend(nursing_phylum_merged_rel, x="Month", fill = "Phylum") + guides(fill = FALSE) +
  scale_fill_manual(values = colorset)


# community
community <- subset_samples(psdata_IVER_cleaned_all, Site == "C")

community_phylum <- tax_glom(community, taxrank = "Phylum")
sample_data(community_phylum)$Month <- as.factor(as.character(sample_data(community_phylum)$Month))
community_phylum_merged <- merge_samples(community_phylum, "Month", fun = mean)
unique(sample_names(community_phylum))
community_phylum_merged_rel <- transform_sample_counts(community_phylum_merged, function(x) x/sum(x)*100)

C <- plot_ordered_bar_no_legend(community_phylum_merged_rel, x="Month", fill = "Phylum") + guides(fill = FALSE)+
  scale_fill_manual(values = colorset)


# influent
influent <- subset_samples(psdata_IVER_cleaned_all, Site == "I")

influent_phylum <- tax_glom(influent, taxrank = "Phylum")
sample_data(influent_phylum)$Month <- as.factor(as.character(sample_data(influent_phylum)$Month))
influent_phylum_merged <- merge_samples(influent_phylum, "Month", fun = mean)
unique(sample_names(influent_phylum))
influent_phylum_merged_rel <- transform_sample_counts(influent_phylum_merged, function(x) x/sum(x)*100)

I <- plot_ordered_bar_no_legend(influent_phylum_merged_rel, x="Month", fill = "Phylum") + guides(fill = FALSE)+
  scale_fill_manual(values = colorset)


# effluent
effluent <- subset_samples(psdata_IVER_cleaned_all, Site == "E")

effluent_phylum <- tax_glom(effluent, taxrank = "Phylum")
sample_data(effluent_phylum)$Month <- as.factor(as.character(sample_data(effluent_phylum)$Month))
effluent_phylum_merged <- merge_samples(effluent_phylum, "Month", fun = mean)
unique(sample_names(effluent_phylum))
effluent_phylum_merged_rel <- transform_sample_counts(effluent_phylum_merged, function(x) x/sum(x)*100)

E <- plot_ordered_bar_no_legend(effluent_phylum_merged_rel, x="Month", fill = "Phylum") + guides(fill = FALSE)+
  scale_fill_manual(values = colorset)


# up
getwd()
up <- subset_samples(psdata_IVER_cleaned_all, Site == "up")
write.table(as(sample_data(psdata_IVER_cleaned_all), "data.frame"), file= "check_datums.txt", sep = "\t", dec = ".")

up_phylum <- tax_glom(up, taxrank = "Phylum")
sample_data(up_phylum)$Month <- as.factor(as.character(sample_data(up_phylum)$Month))
up_phylum_merged <- merge_samples(up_phylum, "Month", fun = mean)
unique(sample_names(up_phylum))
up_phylum_merged_rel <- transform_sample_counts(up_phylum_merged, function(x) x/sum(x)*100)

UP <- plot_ordered_bar_no_legend(up_phylum_merged_rel, x="Month", fill = "Phylum") + guides(fill = FALSE)+
  scale_fill_manual(values = colorset)


# down
down <- subset_samples(psdata_IVER_cleaned_all, Site == "down")

down_phylum <- tax_glom(down, taxrank = "Phylum")
sample_data(down_phylum)$Month <- as.factor(as.character(sample_data(down_phylum)$Month))
down_phylum_merged <- merge_samples(down_phylum, "Month", fun = mean)
unique(sample_names(down_phylum))
down_phylum_merged_rel <- transform_sample_counts(down_phylum_merged, function(x) x/sum(x)*100)

DOWN <- plot_ordered_bar_no_legend(down_phylum_merged_rel, x="Month", fill = "Phylum")  + guides(fill = FALSE)+
  scale_fill_manual(values = colorset)

## List of absolute physeqs with phylum count tax_glommed per sample type
list_phylum_counts_IVER <- list(hospital_phylum_merged,
                                nursing_phylum_merged,
                                community_phylum_merged,
                                influent_phylum_merged,
                                effluent_phylum_merged,
                                up_phylum_merged,
                                down_phylum_merged,
                                control_phylum_merged
                                )

saveRDS(list_phylum_counts_IVER, "list_phylum_counts_IVER.Rds")


# control
control <- subset_samples(psdata_IVER_cleaned_all, Site == "control")

control_phylum <- tax_glom(control, taxrank = "Phylum")
sample_data(control_phylum)$Month <- as.factor(as.character(sample_data(control_phylum)$Month))
control_phylum_merged <- merge_samples(control_phylum, "Month", fun = mean)
unique(sample_names(control_phylum))
control_phylum_merged_rel <- transform_sample_counts(control_phylum_merged, function(x) x/sum(x)*100)

CONTROL <- plot_ordered_bar_no_legend(control_phylum_merged_rel, x="Month", fill = "Phylum") + 
  guides(fill = FALSE)


library(gridExtra)
pdf("Stacked_barplot_Phyla_bySite3.pdf", useDingbats = F, width = 15, height = 9)
grid.arrange(H,N,C,I,E,UP,DOWN,CONTROL, ncol = 4, nrow = 2)
dev.off()


################################ R --  Alpha diversity ################################ 


#### IVER - Alpha diversity - rarefied at 18059 r/s 

# load packages
library(phyloseq)
library(ggplot2)
library(gridExtra)

## alpha diversity
# input data 
set.seed(711)
psdata_IVER_cleaned_noNA_18059 <- rarefy_even_depth(psdata_IVER_cleaned_noNA, 18059, rngseed = 711)
psdata_IVER_cleaned_noNA_18059
# estimate alpha diversity on rarefied data
richness_IVER_cleaned_noNA_18059 <- estimate_richness(psdata_IVER_cleaned_noNA_18059)

richness_IVER_cleaned_noNA_18059$Sample <- data.frame(sample_data(psdata_IVER_cleaned_noNA_18059))$Sample
sample_data(psdata_IVER_cleaned_noNA_18059)$Site <- factor(sample_data(psdata_IVER_cleaned_noNA_18059)$Site, levels = c("H","N","C","I","E","up","down","control") )
richness_IVER_cleaned_noNA_18059 <- plyr::join(data.frame(sample_data(psdata_IVER_cleaned_noNA_18059)), richness_IVER_cleaned_noNA_18059, by = "Sample", type = "left")


pdf("ASV_Richness_Shannon__AllSites_raref-18059.pdf", width = 9, height = 4, useDingbats = F)
richness_IVER <- 
  ggplot(data=richness_IVER_cleaned_noNA_18059, aes(x = Site,y = Observed, color = Site)) +
  geom_point(aes(y = Observed), alpha = 0.3, position = position_jitterdodge(2), size = 2) + 
  scale_color_manual(values = c(colorset[c(3,2,4,11,9,6,28,13)])) +
  geom_boxplot(aes(), alpha = 0.7, outlier.shape = NA) +
  #ggtitle("Observed ASV richness --after subsampling at 18059 reads") +
  labs(y="ASV richness")
shannon_IVER <- 
  ggplot(data=richness_IVER_cleaned_noNA_18059, aes(x = Site, y = Shannon,color = Site)) +
  geom_point(aes(), alpha = 0.3, position = position_jitterdodge(2), size = 2) + 
  scale_color_manual(values = c(colorset[c(3,2,4,11,9,6,28,13)])) +
  geom_boxplot(aes(),alpha = 0.7, outlier.shape = NA) +
  #ggtitle("ASV Shannon diversity --after subsampling at 18059 reads") +
  labs(y="Shannon diversity")
gridExtra::grid.arrange(richness_IVER, shannon_IVER, ncol = 2)
dev.off()

# statistics for site difference
# linear regression 
lm_IVER_sites_Observed <- lm(data=richness_IVER_cleaned_noNA_18059, Observed ~ Site)
ANOVA_IVER_sites_Observed <- anova(lm_IVER_sites_Observed)
capture.output(ANOVA_IVER_sites_Observed, file = "Stats_IVER_ANOVA_Richness18059_Site.txt")
summary(lm_IVER_sites_Observed)

# model assumptions
hist(resid(lm_IVER_sites_Observed))
plot(resid(lm_IVER_sites_Observed) ~ fitted(lm_IVER_sites_Observed))
# normality and homogeneity of variances look ok

# TukeyHSD for pairwise comparisons
AOV_IVER_sites_Observed <- aov(richness_IVER_cleaned_noNA_18059$Observed ~ richness_IVER_cleaned_noNA_18059$Site)
Tukey_richness_IVER_18058 <- TukeyHSD(x=AOV_IVER_sites_Observed, 'richness_IVER_cleaned_noNA_18059$Site', conf.level=0.95, ordered = F)

capture.output(Tukey_richness_IVER_18058, file = "Stats_IVER_pairwise_TukeyHSD_Richness18059_Site.txt")

# SHannon

# statistics for site difference
# linear regression 
lm_IVER_sites_Shannon <- lm(data=richness_IVER_cleaned_noNA_18059, Shannon ~ Site)
ANOVA_IVER_sites_Shannon <- anova(lm_IVER_sites_Shannon)
capture.output(ANOVA_IVER_sites_Shannon, file = "Stats_IVER_ANOVA_Shannon18059_Site.txt")
summary(lm_IVER_sites_Shannon)

# model assumptions
hist(resid(lm_IVER_sites_Shannon))
plot(resid(lm_IVER_sites_Shannon) ~ fitted(lm_IVER_sites_Shannon))

# TukeyHSD for pairwise comparisons
AOV_IVER_sites_Shannon <- aov(richness_IVER_cleaned_noNA_18059$Shannon ~ richness_IVER_cleaned_noNA_18059$Site)
Tukey_Shannon_IVER_18059 <- TukeyHSD(x=AOV_IVER_sites_Shannon, 'richness_IVER_cleaned_noNA_18059$Site', conf.level=0.95, ordered = F)

capture.output(Tukey_Shannon_IVER_18059, file = "Stats_IVER_pairwise_TukeyHSD_Shannon18059_Site.txt")


### Analysis of log-ratios Plylum-X vs Bacteroidetes

## PVEE
## 20200121

#Planctomyctes vs Bacteroidetes
# load example data frame for LN(Planctomycetes/Bacteroidetes)
# create input excel files by exporting from:
# open baseline-diff.qzv on view.qiime2.org

# setwd by 'Session --> Set workdirectory --> choose directory' to folder with QIIME2 output files
data <- read.table("Planctomycetes_VS_Bacteroidetes_x_Temperature_y_LN-LogRatio_sample_plot_data.tsv", sep = "\t", dec = ".", header = T)

# prepare input data
head(data)
View(data)
data$Current_Natural_Log_Ratio <- as.numeric(as.character(data$Current_Natural_Log_Ratio))
str(data)

# build linear model (regression) with interaction between temperature and site
lm_Planctomycetes_Bacteroidetes_Temp <- lm(data=data, Current_Natural_Log_Ratio ~ Temperature * Site)
anova_Planctomycetes_VS_Bacteroidetes <- anova(lm_Planctomycetes_Bacteroidetes_Temp)
capture.output(anova_Planctomycetes_VS_Bacteroidetes, "anova_Planctomycetes_VS_Bacteroidetes.txt")


## If interaction is not significant, then remove Site from model
lm_Planctomycetes_Bacteroidetes_Temp2 <- lm(data=data, Current_Natural_Log_Ratio ~ Temperature)
anova(lm_Planctomycetes_Bacteroidetes_Temp2)

## If interaction is significant, find temperature effects for every site separately.
BiocManager::install("phia")
library(phia)

Site_interaction_Planctomycetes_VS_Bacteroidetes <- testInteractions(lm_Planctomycetes_Bacteroidetes_Temp, fixed = "Site", slope = "Temperature", adjustment = "BH")
Site_interaction_Planctomycetes_VS_Bacteroidetes

capture.output(Site_interaction_Planctomycetes_VS_Bacteroidetes, "Site_interaction_Planctomycetes_VS_Bacteroidetes.txt")


library(ggplot2)
ggplot(data=data, aes(x=Temperature, y=Current_Natural_Log_Ratio, color = Site)) +
  geom_point()
#repeat with other Phylum vs bacteroidetes

### fi ###
